# Supplementary material for: iTRAQ-Based Proteomics Reveals Novel Members Involved in Pathogen Challenge in Sea Cucumber Apostichopus japonicus
Source: PLoS One. 2014 Jun 20;9(6):e100492. doi: 10.1371/journal.pone.0100492 (PMC4065040; doi:10.1371/journal.pone.0100492)
Supplement: Table S1 — Summary of the total differential expressed proteins by iTRAQ. (XLS) [file pone.0100492.s001.xls]

## Sheet: total DE
N	Unused	Total	% Cov	Accession #	Name	Species	Peptides(95%)	ave(114,118-113,117)	ave(115,119-113,117)	ave(116,121-113,117)
3	197.09	197.2	95.6	m.16239	g.16239 ORF g.16239 m.16239 comp280_c0_seq1:155-1666(+)		228	3.9534	2.8847	2.02325
4	190.26	190.32	75.8	m.18440	g.18440 ORF g.18440 m.18440 comp267_c0_seq1:1-3975(+)		184	0.8084	2.1478	0.2872
5	142.27	142.43	77.9	m.19109	g.19109 ORF g.19109 m.19109 comp464_c1_seq4:132-2579(+)		138	0.6112	1.10315	0.36475
6	138.97	138.97	93.7	m.16673	g.16673 ORF g.16673 m.16673 comp621_c1_seq1:423-1904(+)		146	0.19075	0.31795	0.08855
7	137.82	138.05	89.2	m.17465	g.17465 ORF g.17465 m.17465 comp98_c0_seq3:144-2609(+)		121	1.12345	1.83085	0.4713
8	135.65	136.02	90.1	m.18035	g.18035 ORF g.18035 m.18035 comp1235_c0_seq1:197-2875(+)		115	2.60875	1.8851	0.9421
9	129.31	129.43	85.1	m.17787	g.17787 ORF g.17787 m.17787 comp675_c0_seq6:166-2652(+)		97	0.7949	0.3578	0.19775
10	128.34	129.04	85.9	m.5712	g.5712 ORF g.5712 m.5712 comp5348_c0_seq1:1-4380(+)		81	3.6667	0.9326	1.57705
12	110.7	111.04	81.7	m.6033	g.6033 ORF g.6033 m.6033 comp4677_c0_seq1:1-4515(+)		71	3.6479	1.0333	2.05755
14	105	105.64	82.3	m.11430	g.11430 ORF g.11430 m.11430 comp2185_c0_seq1:1-7989(+)		61	4.208	1.66475	2.3136
16	94.64	95.5	63.7	m.16612	g.16612 ORF g.16612 m.16612 comp1266_c0_seq1:206-5152(+)		61	0.99265	0.8667	0.56615
17	94.17	94.42	89.1	m.18231	g.18231 ORF g.18231 m.18231 comp969_c0_seq1:1-1713(+)		71	0.7798	0.745	0.3262
18	86.15	87.06	92.2	m.19125	g.19125 ORF g.19125 m.19125 comp1449_c0_seq1:177-1841(+)		65	0.30855	0.8247	1.0828
19	86.07	86.97	81	m.11436	g.11436 ORF g.11436 m.11436 comp2185_c0_seq7:1-6705(+)		58	3.87375	1.18575	1.7769
21	81.07	81.16	83.1	m.19149	g.19149 ORF g.19149 m.19149 comp613_c0_seq1:108-1919(+)		59	2.40325	2.2733	1.04715
22	79.68	95.7	90.3	m.18230	g.18230 ORF g.18230 m.18230 comp351_c0_seq1:1-2100(+)		85	0.40725	0.7702	0.25465
26	75.74	76.1	93.7	m.17034	g.17034 ORF g.17034 m.17034 comp587_c0_seq1:152-1252(+)		75	0.80845	0.7047	0.0822
28	75.09	75.92	82.2	m.10939	g.10939 ORF g.10939 m.10939 comp2274_c0_seq1:1-2469(+)		61	0.51405	0.6564	0.27855
29	74.44	74.65	93.7	m.16455	g.16455 ORF g.16455 m.16455 comp491_c0_seq1:199-1149(+)		62	1.5098	2.4435	1.48135
32	71.77	72.37	91.3	m.19070	g.19070 ORF g.19070 m.19070 comp811_c1_seq1:297-2024(+)		49	2.5802	1.0972	0.45
34	67.51	67.88	75.8	m.18660	g.18660 ORF g.18660 m.18660 comp1474_c0_seq1:149-1813(+)		67	0.32815	0.7555	0.11745
35	67.43	67.98	95.9	m.16178	g.16178 ORF g.16178 m.16178 comp981_c1_seq2:390-1127(+)		82	2.9793	0.995	2.79675
38	65.54	65.54	87.3	m.17147	g.17147 ORF g.17147 m.17147 comp24_c0_seq1:112-516(+)		112	0.2834	0.8481	0.12775
39	64.58	64.72	82.4	m.11554	g.11554 ORF g.11554 m.11554 comp2384_c0_seq1:1-1572(+)		81	0.0934	0.4368	0.3061
40	64.37	64.66	56.6	m.5787	g.5787 ORF g.5787 m.5787 comp4788_c0_seq1:1-4182(+)		39	6.42715	1.2476	4.1986
41	63.21	64	44.3	m.17935	g.17935 ORF g.17935 m.17935 comp1024_c0_seq1:846-7475(+)		48	0.6832	1.7708	0.7622
42	62.82	63.08	95.4	m.18001	g.18001 ORF g.18001 m.18001 comp479_c4_seq7:74-1498(+)		59	0.0447	0.3114	0.4391
43	62.36	64.82	79.1	m.11440	g.11440 ORF g.11440 m.11440 comp2185_c0_seq11:1-3822(+)		36	4.2855	1.38185	2.5471
44	61.59	61.99	97.9	m.16485	g.16485 ORF g.16485 m.16485 comp51_c3_seq40:415-849(+)		76	0.4753	1.2306	0.1215
45	61.38	61.38	82.9	m.16259	g.16259 ORF g.16259 m.16259 comp593_c0_seq2:256-2064(+)		53	0.4695	0.79075	0.2081
46	60.76	61.22	90.2	m.23106	g.23106 ORF g.23106 m.23106 comp7516_c0_seq1:351-2066(+)		54	3.33505	2.7205	1.36825
50	58.04	58.45	96.5	m.18115	g.18115 ORF g.18115 m.18115 comp137_c0_seq1:252-686(+)		98	0.52975	0.9247	0.16235
52	57.26	57.85	61.2	m.12606	g.12606 ORF g.12606 m.12606 comp3330_c0_seq4:198-3107(+)		38	1.05965	1.30815	0.24455
53	57.2	57.38	75	m.16451	g.16451 ORF g.16451 m.16451 comp247_c1_seq2:177-1139(+)		48	0.37175	0.48785	0.18105
56	54.11	54.33	85.4	m.16877	g.16877 ORF g.16877 m.16877 comp1402_c0_seq1:301-1554(+)		48	0.12665	0.27115	0.0702
57	53.81	57.29	72.3	m.11433	g.11433 ORF g.11433 m.11433 comp2185_c0_seq4:1-7578(+)		33	3.9275	1.7144	1.72985
58	53.12	53.23	95.5	m.16297	g.16297 ORF g.16297 m.16297 comp1794_c0_seq1:51-848(+)		51	1.1677	0.3958	0.577
60	51.4	51.76	86.3	m.10771	g.10771 ORF g.10771 m.10771 comp3402_c1_seq2:3-1559(+)		35	1.14	1.47235	0.3952
62	50.35	51.89	83.3	m.18486	g.18486 ORF g.18486 m.18486 comp1188_c0_seq1:2-2101(+)		38	0.6339	1.85385	2.46675
67	49.48	52.31	90.9	m.17640	g.17640 ORF g.17640 m.17640 comp231_c8_seq3:68-1723(+)		43	0.6194	0.7194	0.22945
68	49.39	55.29	84.3	m.11443	g.11443 ORF g.11443 m.11443 comp2185_c0_seq14:1-3144(+)		34	3.5048	1.36185	1.57575
69	48.87	50.41	84	m.18537	g.18537 ORF g.18537 m.18537 comp433_c0_seq1:149-1144(+)		54	0.45565	0.833	0.40555
70	48.32	48.66	82.7	m.1283	g.1283 ORF g.1283 m.1283 comp8050_c0_seq1:1-1392(+)		31	1.7338	1.05795	0.2644
71	45.75	45.76	87.2	m.18629	g.18629 ORF g.18629 m.18629 comp1082_c0_seq1:26-1033(+)		34	0.6643	2.11855	0.8782
72	45.73	46.59	64.7	m.6534	g.6534 ORF g.6534 m.6534 comp5871_c0_seq1:188-3487(+)		30	2.2011	1.3101	0.70005
73	45.31	45.47	85.3	m.19282	g.19282 ORF g.19282 m.19282 comp99_c0_seq1:151-561(+)		44	0.2784	0.38285	0.1799
76	44.97	45.51	88	m.19258	g.19258 ORF g.19258 m.19258 comp305_c0_seq1:284-1534(+)		37	0.61095	1.0533	0.64865
77	44.96	45.01	90.4	m.4461	g.4461 ORF g.4461 m.4461 comp26872_c0_seq1:152-592(+)		43	6.9129	1.4859	1.3452
78	44.84	45	79.1	m.16326	g.16326 ORF g.16326 m.16326 comp281_c0_seq2:37-1347(+)		36	1.3868	1.607	0.15705
80	44.5	45.07	78.3	m.29654	g.29654 ORF g.29654 m.29654 comp42167_c0_seq1:3-1541(+)		28	7.80655	2.49745	7.5788
81	44.5	44.71	95.6	m.18153	g.18153 ORF g.18153 m.18153 comp278_c0_seq1:127-678(+)		43	0.15095	0.48645	0.524
82	44.3	44.54	88.3	m.18387	g.18387 ORF g.18387 m.18387 comp781_c0_seq1:337-1338(+)		32	0.45925	0.4046	0.22595
83	44.2	44.39	84	m.22898	g.22898 ORF g.22898 m.22898 comp7034_c0_seq2:1-828(+)		42	2.5171	4.7714	3.3119
84	44.14	44.78	77	m.6035	g.6035 ORF g.6035 m.6035 comp4677_c0_seq3:264-2546(+)		31	2.8391	1.00545	0.99105
85	44.1	190.47	80.6	m.18884	g.18884 ORF g.18884 m.18884 comp142_c1_seq2:122-4156(+)		175	3.03035	1.0259	0.85525
86	43.95	44.33	88.5	m.18764	g.18764 ORF g.18764 m.18764 comp152_c0_seq1:102-1301(+)		35	0.61545	1.05965	0.3138
88	43.26	43.62	72.5	m.18273	g.18273 ORF g.18273 m.18273 comp1018_c0_seq3:167-1423(+)		33	0.3592	0.73515	0.57135
89	42.57	43.15	92.1	m.17399	g.17399 ORF g.17399 m.17399 comp1884_c0_seq2:1-1215(+)		37	2.51205	2.70685	0.56405
92	42.16	42.44	84.2	m.17598	g.17598 ORF g.17598 m.17598 comp441_c10_seq2:119-1297(+)		30	1.9695	2.7922	2.14995
94	41.63	41.65	71	m.17661	g.17661 ORF g.17661 m.17661 comp532_c0_seq1:386-1909(+)		37	0.2846	0.82545	0.3436
95	41.21	41.31	84	m.11560	g.11560 ORF g.11560 m.11560 comp2384_c0_seq7:1-1014(+)		43	0.1538	0.48785	0.1935
96	40.96	51.08	67.4	m.11555	g.11555 ORF g.11555 m.11555 comp2384_c0_seq2:1-1437(+)		42	0.0859	0.3925	0.23125
98	40.33	40.59	87.5	m.12136	g.12136 ORF g.12136 m.12136 comp3513_c0_seq1:2-1567(+)		51	3.286	3.00255	1.7277
99	40.17	40.35	87	m.22352	g.22352 ORF g.22352 m.22352 comp6912_c0_seq1:85-618(+)		49	7.58745	3.15795	2.1879
100	39.7	39.86	78.1	m.17708	g.17708 ORF g.17708 m.17708 comp533_c0_seq17:50-1366(+)		29	2.25405	2.4227	1.5013
102	39.48	39.56	87.7	m.10119	g.10119 ORF g.10119 m.10119 comp2147_c0_seq1:88-918(+)		37	2.28735	2.81985	0.97075
106	38.84	39.08	86.9	m.16985	g.16985 ORF g.16985 m.16985 comp428_c1_seq1:2-1216(+)		41	0.33785	1.08145	0.7189
107	38.69	38.86	90.7	m.28719	g.28719 ORF g.28719 m.28719 comp60896_c0_seq1:1-420(+)		41	0.397	0.52985	0.15985
110	38.28	38.7	90.3	m.18848	g.18848 ORF g.18848 m.18848 comp708_c0_seq1:156-1025(+)		33	0.4796	0.47865	0.384
116	37.52	37.6	71	m.26612	g.26612 ORF g.26612 m.26612 comp13032_c0_seq1:1-1857(+)		21	0.6794	0.48195	0.2633
117	37.39	39.11	61.6	m.18102	g.18102 ORF g.18102 m.18102 comp814_c0_seq1:1-4752(+)		23	0.4323	0.7266	0.54305
119	36.85	37.05	98.4	m.16320	g.16320 ORF g.16320 m.16320 comp1393_c0_seq1:442-1014(+)		43	1.01625	0.85565	0.2419
122	35.71	35.94	89.2	m.18443	g.18443 ORF g.18443 m.18443 comp267_c0_seq4:386-1552(+)		34	0.7402	1.27095	0.4727
128	34.39	36.56	67.9	m.17552	g.17552 ORF g.17552 m.17552 comp809_c5_seq5:323-1933(+)		28	0.3755	0.87115	0.81305
129	34.37	34.47	89	m.16582	g.16582 ORF g.16582 m.16582 comp140_c0_seq2:227-1132(+)		26	0.79445	0.7917	0.091
130	34.26	34.46	88.2	m.17230	g.17230 ORF g.17230 m.17230 comp486_c0_seq1:388-1410(+)		37	0.6347	0.6985	0.17145
133	33.67	33.78	80.6	m.17293	g.17293 ORF g.17293 m.17293 comp57_c0_seq1:1-855(+)		22	0.75555	0.9184	0.06795
134	33.45	33.71	94	m.16882	g.16882 ORF g.16882 m.16882 comp64_c0_seq2:56-901(+)		26	0.6404	0.92555	0.07375
136	33.01	33.18	72	m.18729	g.18729 ORF g.18729 m.18729 comp1170_c0_seq1:117-1523(+)		44	0.4546	0.8587	0.211
137	32.88	33.12	76.6	m.10571	g.10571 ORF g.10571 m.10571 comp3876_c0_seq5:3-1196(+)		19	0.7333	0.45535	0.4592
140	32.24	32.47	76.1	m.22008	g.22008 ORF g.22008 m.22008 comp7145_c0_seq1:164-1750(+)		26	0.555	0.4656	0.23415
141	31.94	32.14	82.4	m.18940	g.18940 ORF g.18940 m.18940 comp729_c0_seq1:1-1758(+)		28	2.26135	1.20245	2.21035
147	30.73	30.91	77.3	m.5668	g.5668 ORF g.5668 m.5668 comp4159_c0_seq2:1-1194(+)		26	2.55875	5.8138	1.77765
148	30.71	31.77	84.9	m.21498	g.21498 ORF g.21498 m.21498 comp6427_c0_seq1:78-1169(+)		21	1.3139	2.02785	1.08305
157	29.1	29.75	59.8	m.26462	g.26462 ORF g.26462 m.26462 comp12651_c0_seq1:97-1659(+)		22	2.5471	3.5989	1.54265
159	28.88	29.23	92.2	m.20064	g.20064 ORF g.20064 m.20064 comp44406_c0_seq1:93-404(+)		45	0.36305	0.42655	0.09645
160	28.7	28.8	83.7	m.12300	g.12300 ORF g.12300 m.12300 comp2293_c0_seq1:1-738(+)		34	4.20075	6.4412	4.1307
163	28.58	30.72	76	m.11451	g.11451 ORF g.11451 m.11451 comp2185_c0_seq22:1-2004(+)		19	4.8708	1.48895	2.24955
167	28.21	29.03	74.2	m.12563	g.12563 ORF g.12563 m.12563 comp3697_c0_seq1:3-1655(+)		21	3.53245	5.34145	1.67545
168	28.1	30.64	87.9	m.16390	g.16390 ORF g.16390 m.16390 comp1434_c0_seq2:1-894(+)		20	0.4087	0.6133	0.43445
171	27.72	30.48	71.5	m.18454	g.18454 ORF g.18454 m.18454 comp552_c0_seq1:248-1429(+)		32	0.4462	0.8474	0.631
172	27.71	27.95	95.6	m.20969	g.20969 ORF g.20969 m.20969 comp22085_c0_seq2:1-411(+)		56	0.2875	0.48785	0.04415
173	27.65	27.92	88.7	m.17844	g.17844 ORF g.17844 m.17844 comp1397_c0_seq3:326-1306(+)		20	1.05035	1.7704	0.78385
174	27.6	28.88	58.2	m.18722	g.18722 ORF g.18722 m.18722 comp660_c0_seq2:467-3832(+)		15	0.46915	0.7695	0.1324
175	27.56	27.97	76.4	m.11042	g.11042 ORF g.11042 m.11042 comp2554_c0_seq1:1-1833(+)		16	1.11045	1.7286	2.71565
176	27.48	27.92	64.8	m.16929	g.16929 ORF g.16929 m.16929 comp93_c0_seq1:3-788(+)		25	1.0094	1.0094	0.29185
178	27.37	27.58	79.4	m.10304	g.10304 ORF g.10304 m.10304 comp2180_c0_seq1:407-1513(+)		18	0.4689	0.5101	0.48435
180	27.07	27.13	77.4	m.16321	g.16321 ORF g.16321 m.16321 comp1393_c0_seq3:3-629(+)		36	0.8054	0.5973	0.102
181	27.02	35.75	83.4	m.16714	g.16714 ORF g.16714 m.16714 comp1406_c0_seq2:2-1288(+)		34	0.4328	0.6777	0.24555
182	26.87	28.78	59.6	m.16899	g.16899 ORF g.16899 m.16899 comp875_c0_seq2:186-1280(+)		18	0.2104	0.52055	0.61665
185	26.66	26.96	73.4	m.26653	g.26653 ORF g.26653 m.26653 comp13788_c0_seq2:342-1427(+)		15	1.9878	1.7192	0.9611
188	26.07	26.26	84	m.18023	g.18023 ORF g.18023 m.18023 comp88_c0_seq1:57-827(+)		21	1.13995	1.3433	0.13555
189	26.01	26.66	70.5	m.4951	g.4951 ORF g.4951 m.4951 comp4556_c1_seq1:3-1742(+)		20	3.73645	1.1507	1.01865
195	25.24	25.59	67.3	m.14339	g.14339 ORF g.14339 m.14339 comp11670_c0_seq1:72-1550(+)		18	1.69425	1.92345	2.4135
205	24.25	24.5	84.1	m.29655	g.29655 ORF g.29655 m.29655 comp42167_c0_seq2:1-927(+)		13	4.43645	1.72535	3.20795
207	24.11	25.24	86.3	m.11456	g.11456 ORF g.11456 m.11456 comp2185_c0_seq27:1-1533(+)		14	3.8581	1.2079	0.95955
211	23.86	23.92	64.5	m.17497	g.17497 ORF g.17497 m.17497 comp1164_c0_seq4:2-1297(+)		20	0.3837	0.4398	0.3093
216	23.58	23.69	79.9	m.16342	g.16342 ORF g.16342 m.16342 comp87_c0_seq1:2-631(+)		17	0.4774	0.79455	0.22335
219	23.29	23.41	78.8	m.14127	g.14127 ORF g.14127 m.14127 comp18176_c0_seq2:1-1191(+)		18	7.025	1.97705	7.012
221	23	23.02	83.6	m.18530	g.18530 ORF g.18530 m.18530 comp843_c0_seq4:1-696(+)		13	0.34055	0.74625	0.32735
237	22.09	22.17	80.8	m.16299	g.16299 ORF g.16299 m.16299 comp942_c0_seq1:1-927(+)		25	0.06555	0.15465	0.1008
239	22	34.68	81	m.18889	g.18889 ORF g.18889 m.18889 comp142_c1_seq7:2-871(+)		38	4.8135	1.5459	1.58245
240	21.98	22.19	64.6	m.12417	g.12417 ORF g.12417 m.12417 comp3623_c0_seq2:395-1591(+)		14	0.39855	0.6334	0.2695
244	21.52	21.52	85	m.16775	g.16775 ORF g.16775 m.16775 comp286_c0_seq3:199-540(+)		23	0.09295	0.2366	0.19715
245	21.48	21.74	71.2	m.10730	g.10730 ORF g.10730 m.10730 comp2759_c0_seq1:105-941(+)		21	0.4462	0.67925	0.4666
248	21.43	22.12	68.3	m.17761	g.17761 ORF g.17761 m.17761 comp76_c0_seq1:46-795(+)		15	1.1084	1.4738	0.1738
249	21.4	21.45	71.1	m.16385	g.16385 ORF g.16385 m.16385 comp1329_c0_seq6:84-719(+)		19	0.2787	0.6564	0.3118
265	20.3	20.84	83.6	m.17026	g.17026 ORF g.17026 m.17026 comp126_c0_seq1:3-500(+)		15	0.6412	1.0051	0.0835
266	20.25	20.33	60.9	m.16482	g.16482 ORF g.16482 m.16482 comp51_c3_seq37:185-1270(+)		12	1.6176	2.5563	1.57205
269	20.02	20.19	82.9	m.11979	g.11979 ORF g.11979 m.11979 comp3375_c0_seq1:1-1002(+)		11	0.2666	0.577	1.3593
274	19.92	20.05	71.1	m.10314	g.10314 ORF g.10314 m.10314 comp2263_c0_seq1:320-1690(+)		13	0.52795	0.8319	0.30435
276	19.88	20.43	58.5	m.16773	g.16773 ORF g.16773 m.16773 comp286_c0_seq1:750-1598(+)		12	0.04225	1.1535	0.7763
283	19.72	19.73	63.1	m.18312	g.18312 ORF g.18312 m.18312 comp1507_c0_seq1:121-1041(+)		19	0.2831	0.4361	0.8536
290	19.48	20.01	67	m.21457	g.21457 ORF g.21457 m.21457 comp6272_c0_seq1:143-799(+)		14	0.6909	0.83265	0.3585
291	19.37	19.45	69.4	m.15106	g.15106 ORF g.15106 m.15106 comp11902_c0_seq1:51-836(+)		12	3.1494	1.14345	2.64055
295	19.22	25.82	95.7	m.16425	g.16425 ORF g.16425 m.16425 comp1069_c0_seq3:1-495(+)		21	0.7004	0.4512	0.21735
296	19.22	19.28	46.3	m.7403	g.7403 ORF g.7403 m.7403 comp4305_c0_seq6:1-924(+)		14	0.7842	0.8791	0.11335
301	18.87	19.06	92.1	m.18105	g.18105 ORF g.18105 m.18105 comp149_c0_seq1:162-659(+)		20	0.4968	0.8713	0.1878
302	18.84	18.99	43	m.16857	g.16857 ORF g.16857 m.16857 comp476_c2_seq1:431-2548(+)		11	1.9997	4.6163	4.2368
303	18.81	19.18	68.6	m.9322	g.9322 ORF g.9322 m.9322 comp37041_c0_seq1:2-2266(+)		10	1.9378	1.15025	2.30115
305	18.76	18.81	71.2	m.17217	g.17217 ORF g.17217 m.17217 comp994_c0_seq1:2-919(+)		31	0.1448	0.4286	0.33175
308	18.61	21.18	82.7	m.17746	g.17746 ORF g.17746 m.17746 comp1950_c0_seq1:2-922(+)		12	0.6281	0.7727	0.2099
309	18.6	18.73	72.5	m.9054	g.9054 ORF g.9054 m.9054 comp39878_c0_seq1:48-923(+)		16	17.5227	6.6135	7.3837
310	18.53	18.53	83.6	m.17770	g.17770 ORF g.17770 m.17770 comp26_c0_seq1:16-513(+)		10	0.8018	0.95825	0.1302
313	18.46	21.1	71.4	m.11454	g.11454 ORF g.11454 m.11454 comp2185_c0_seq25:1-1710(+)		13	4.9373	1.49995	2.64915
314	18.41	19.15	92.3	m.11582	g.11582 ORF g.11582 m.11582 comp2399_c0_seq2:1-549(+)		18	0.538	1.0207	0.3219
318	18.23	18.46	86.5	m.21746	g.21746 ORF g.21746 m.21746 comp7427_c0_seq5:471-917(+)		10	1.4949	2.0096	0.443
319	18.2	18.27	74.4	m.10859	g.10859 ORF g.10859 m.10859 comp2763_c0_seq1:135-911(+)		16	0.889	1.08235	0.2264
321	18.12	18.2	75.8	m.19267	g.19267 ORF g.19267 m.19267 comp1852_c0_seq6:207-755(+)		12	0.6292	0.3411	0.8109
323	18.05	18.11	86.9	m.25434	g.25434 ORF g.25434 m.25434 comp17467_c0_seq1:57-1178(+)		12	3.75675	1.5679	2.03245
325	17.96	19.19	35	m.19224	g.19224 ORF g.19224 m.19224 comp1420_c0_seq2:241-4698(+)		9	0.3133	0.4119	0.4173
327	17.9	18.35	70.2	m.22034	g.22034 ORF g.22034 m.22034 comp7551_c0_seq2:2-820(+)		16	0.12185	0.32875	0.3311
330	17.79	17.98	58	m.20588	g.20588 ORF g.20588 m.20588 comp22247_c0_seq4:1-918(+)		12	2.73465	2.86535	2.1373
334	17.52	17.53	75	m.15823	g.15823 ORF g.15823 m.15823 comp11185_c0_seq2:2-484(+)		12	0.6841	0.6304	0.20155
340	17.31	17.36	67.2	m.7944	g.7944 ORF g.7944 m.7944 comp28675_c0_seq1:3-710(+)		12	5.77155	1.51365	5.30515
342	17.01	25.68	83.6	m.5717	g.5717 ORF g.5717 m.5717 comp5348_c0_seq6:1-1137(+)		15	2.46795	1.6363	2.3821
343	16.98	17.67	65.9	m.11843	g.11843 ORF g.11843 m.11843 comp3168_c0_seq1:159-2231(+)		11	0.4554	0.2501	0.37635
346	16.86	16.95	89.4	m.10607	g.10607 ORF g.10607 m.10607 comp3266_c0_seq1:187-642(+)		11	0.3265	0.5719	0.49705
351	16.78	16.87	93.1	m.16383	g.16383 ORF g.16383 m.16383 comp1329_c0_seq2:1-525(+)		12	0.47	0.781	0.4393
355	16.62	16.62	91.1	m.17421	g.17421 ORF g.17421 m.17421 comp154_c0_seq1:1-474(+)		32	0.0377	0.27095	0.27205
356	16.58	16.75	83	m.27980	g.27980 ORF g.27980 m.27980 comp40322_c0_seq1:3-677(+)		12	4.5801	1.4668	3.80275
357	16.57	17.6	66.3	m.18738	g.18738 ORF g.18738 m.18738 comp1983_c0_seq2:1-1722(+)		8	0.5954	0.6934	0.63685
362	16.37	16.4	65.6	m.17428	g.17428 ORF g.17428 m.17428 comp1118_c0_seq4:156-1127(+)		14	0.36415	0.5819	0.7657
365	16.22	16.29	89.6	m.18833	g.18833 ORF g.18833 m.18833 comp43_c0_seq1:74-538(+)		9	0.5632	0.8264	0.19595
369	16.1	24.6	100	m.22900	g.22900 ORF g.22900 m.22900 comp7034_c0_seq5:3-308(+)		23	9.653	13.5024	8.07815
382	15.7	15.8	79.5	m.1689	g.1689 ORF g.1689 m.1689 comp8336_c0_seq1:474-1076(+)		12	0.9844	0.9244	0.3353
394	15.28	15.46	89.8	m.7214	g.7214 ORF g.7214 m.7214 comp5068_c0_seq6:1-387(+)		10	3.68335	3.87645	2.34335
401	15.08	16.23	90.1	m.12335	g.12335 ORF g.12335 m.12335 comp2526_c0_seq5:63-491(+)		12	0.9252	1.31255	0.17295
411	14.87	15.04	72.2	m.23471	g.23471 ORF g.23471 m.23471 comp20977_c0_seq2:1-1278(+)		9	2.4283	0.814	1.2591
414	14.75	14.93	82	m.14908	g.14908 ORF g.14908 m.14908 comp10134_c0_seq1:3-554(+)		15	2.4335	2.5136	2.3878
417	14.58	15.48	82.1	m.927	g.927 ORF g.927 m.927 comp9051_c0_seq3:1-774(+)		13	1.50375	2.8368	0.5936
425	14.29	14.29	49.5	m.19154	g.19154 ORF g.19154 m.19154 comp980_c0_seq2:86-634(+)		10	0.0271	0.1635	0.1318
427	14.2	14.39	58	m.4806	g.4806 ORF g.4806 m.4806 comp27713_c0_seq1:1-1683(+)		10	3.3634	1.3296	0.46565
428	14.11	15.13	70	m.14126	g.14126 ORF g.14126 m.14126 comp18176_c0_seq1:1-1314(+)		7	2.4063	1.1556	2.63075
430	14.1	14.1	91.5	m.22943	g.22943 ORF g.22943 m.22943 comp6781_c0_seq1:2-499(+)		12	0.972	0.99425	0.09515
436	13.92	16.75	70.9	m.12592	g.12592 ORF g.12592 m.12592 comp2626_c0_seq2:1-6270(+)		8	1.4581	1.11785	2.7604
438	13.84	13.98	36.9	m.18094	g.18094 ORF g.18094 m.18094 comp96_c1_seq9:939-3410(+)		9	2.72415	1.84425	3.59715
445	13.64	13.64	71.3	m.18601	g.18601 ORF g.18601 m.18601 comp1742_c1_seq4:2-778(+)		14	0.23275	0.4427	0.41655
448	13.53	13.56	94.2	m.16281	g.16281 ORF g.16281 m.16281 comp645_c0_seq12:113-475(+)		10	14.3501	15.3932	6.93895
450	13.41	13.45	81.3	m.18802	g.18802 ORF g.18802 m.18802 comp50_c0_seq1:75-413(+)		16	0.39145	0.8472	0.11
462	12.93	13.28	78.5	m.11459	g.11459 ORF g.11459 m.11459 comp2185_c0_seq30:1-1089(+)		13	5.6597	1.42655	2.2844
470	12.65	12.66	72.9	m.10471	g.10471 ORF g.10471 m.10471 comp3909_c0_seq1:196-852(+)		11	0.45605	0.7158	0.28495
490	12.1	12.14	57.9	m.4952	g.4952 ORF g.4952 m.4952 comp4556_c1_seq2:1-915(+)		9	3.41095	1.7762	0.67645
494	11.99	11.99	60.5	m.9528	g.9528 ORF g.9528 m.9528 comp36871_c0_seq1:1-519(+)		7	8.95635	3.30825	5.7998
512	11.3	11.55	55.3	m.16377	g.16377 ORF g.16377 m.16377 comp509_c0_seq1:367-1719(+)		8	0.6546	0.37635	0.2943
529	10.79	10.79	68.5	m.4159	g.4159 ORF g.4159 m.4159 comp85650_c0_seq1:1-441(+)		7	6.82405	2.3336	4.4957
531	10.71	10.71	94.8	m.27815	g.27815 ORF g.27815 m.27815 comp65137_c0_seq1:2-409(+)		7	3.74265	1.29445	3.45765
532	10.68	10.68	76.1	m.19134	g.19134 ORF g.19134 m.19134 comp186_c1_seq5:1-417(+)		13	0.5453	0.02665	0.5483
534	10.65	10.7	87.8	m.3619	g.3619 ORF g.3619 m.3619 comp15411_c0_seq1:1-447(+)		6	0.90995	0.34885	0.3672
535	10.64	11	54.7	m.14400	g.14400 ORF g.14400 m.14400 comp10360_c0_seq2:218-1444(+)		8	2.3175	4.306	1.9378
553	10.19	10.3	65.1	m.16157	g.16157 ORF g.16157 m.16157 comp49_c1_seq1:3-503(+)		5	0.88045	0.75545	0.16075
554	10.19	10.19	72.7	m.17653	g.17653 ORF g.17653 m.17653 comp147_c0_seq1:3-401(+)		9	0.2997	1.0865	0.15995
573	9.86	9.91	70.9	m.19744	g.19744 ORF g.19744 m.19744 comp35943_c0_seq1:2-499(+)		11	3.58405	0.11975	0.98005
581	9.66	9.69	43.5	m.1711	g.1711 ORF g.1711 m.1711 comp9361_c0_seq1:1-1107(+)		10	9.78495	4.6562	8.4406
583	9.64	9.64	77.7	m.28384	g.28384 ORF g.28384 m.28384 comp56882_c0_seq1:3-314(+)		6	4.1689	1.57705	2.0617
587	9.49	9.63	62.4	m.27319	g.27319 ORF g.27319 m.27319 comp13331_c0_seq1:58-1362(+)		5	0.26265	0.7579	0.67705
605	9.18	9.19	87.9	m.16627	g.16627 ORF g.16627 m.16627 comp1239_c0_seq4:113-535(+)		8	0.251	0.81285	0.46185
614	9.05	9.05	77.2	m.5692	g.5692 ORF g.5692 m.5692 comp5051_c0_seq3:164-601(+)		15	0.0556	0.58815	0.05745
619	8.94	9.05	61.5	m.10705	g.10705 ORF g.10705 m.10705 comp3315_c0_seq3:339-1448(+)		6	0.66275	0.7873	0.38785
623	8.89	8.89	68.6	m.18139	g.18139 ORF g.18139 m.18139 comp172_c1_seq51:3-311(+)		13	0.02215	0.0277	0.04235
625	8.86	8.94	64	m.12806	g.12806 ORF g.12806 m.12806 comp3188_c0_seq1:236-688(+)		13	0.9377	1.0711	0.12425
638	8.65	8.65	78.9	m.17655	g.17655 ORF g.17655 m.17655 comp147_c1_seq2:2-445(+)		8	0.4159	0.96385	0.09025
641	8.58	8.58	74.4	m.7353	g.7353 ORF g.7353 m.7353 comp5137_c0_seq11:1-354(+)		7	0.97805	1.0729	2.8851
650	8.47	8.47	63.6	m.16807	g.16807 ORF g.16807 m.16807 comp1715_c0_seq7:1-522(+)		7	1.8772	2.59695	1.6347
651	8.43	8.67	75.6	m.11200	g.11200 ORF g.11200 m.11200 comp3255_c0_seq7:1-408(+)		5	1.1247	0.93435	0.05055
669	8.2	14.33	59.3	m.9483	g.9483 ORF g.9483 m.9483 comp37911_c0_seq1:52-600(+)		9	0.19935	0.31535	0.20295
675	8.17	8.2	77.1	m.16218	g.16218 ORF g.16218 m.16218 comp160_c6_seq1:1-396(+)		5	0.2775	0.1097	0.2788
684	8.05	8.05	87.2	m.6978	g.6978 ORF g.6978 m.6978 comp5423_c0_seq1:1-543(+)		6	5.35095	1.7837	1.33405
706	7.97	10.25	62.8	m.12644	g.12644 ORF g.12644 m.12644 comp2166_c0_seq8:1-897(+)		7	4.4903	3.85545	1.81735
709	7.93	8.02	54.2	m.6949	g.6949 ORF g.6949 m.6949 comp4555_c1_seq2:3-752(+)		4	1.39305	1.59425	3.13835
715	7.87	7.87	65.6	m.17524	g.17524 ORF g.17524 m.17524 comp762_c0_seq1:234-881(+)		8	0.8395	0.8847	0.2607
740	7.26	7.3	46.7	m.16782	g.16782 ORF g.16782 m.16782 comp488_c0_seq2:421-1341(+)		9	0.0722	0.1258	0.41915
747	7.16	7.39	72.5	m.2330	g.2330 ORF g.2330 m.2330 comp54227_c0_seq1:3-692(+)		4	5.40975	1.99115	2.9138
757	7.03	7.14	77.8	m.14834	g.14834 ORF g.14834 m.14834 comp10188_c0_seq1:1-597(+)		5	3.1573	1.7308	5.1441
764	6.96	14.99	79.3	m.6038	g.6038 ORF g.6038 m.6038 comp4677_c0_seq9:1-540(+)		10	3.11145	1.6026	2.6082
765	6.93	9.06	77.5	m.18529	g.18529 ORF g.18529 m.18529 comp843_c0_seq2:1-549(+)		8	0.58165	0.9429	0.1863
766	6.91	7.1	84.2	m.9720	g.9720 ORF g.9720 m.9720 comp33486_c0_seq1:425-1036(+)		4	3.1674	0.98645	4.987
770	6.83	9.13	89.3	m.5719	g.5719 ORF g.5719 m.5719 comp5348_c0_seq10:3-509(+)		8	4.06415	0.55395	0.8977
791	6.58	8.68	93.2	m.21233	g.21233 ORF g.21233 m.21233 comp6192_c0_seq4:254-655(+)		7	0.6541	1.2059	0.1548
805	6.34	8.38	44.5	m.16961	g.16961 ORF g.16961 m.16961 comp1177_c1_seq2:3-848(+)		6	0.6985	0.7702	0.53255
810	6.32	6.32	99.1	m.9671	g.9671 ORF g.9671 m.9671 comp32676_c0_seq4:1-342(+)		4	4.65985	3.9424	4.61065
821	6.24	6.43	59.3	m.21546	g.21546 ORF g.21546 m.21546 comp7793_c1_seq1:230-1825(+)		3	1.3	1.4321	0.2513
841	6.1	6.19	81	m.10944	g.10944 ORF g.10944 m.10944 comp2274_c0_seq10:1-366(+)		5	0.729	0.88205	0.31825
855	6.04	7.97	60.4	m.19270	g.19270 ORF g.19270 m.19270 comp1852_c0_seq9:3-323(+)		7	0.6286	0.1719	0.2404
921	5.49	5.55	83.9	m.14402	g.14402 ORF g.14402 m.14402 comp10360_c0_seq6:1-375(+)		4	3.4093	4.67585	3.33455
924	5.45	5.47	84.8	m.11827	g.11827 ORF g.11827 m.11827 comp3010_c1_seq23:1-318(+)		5	0.60595	0.5936	0.06115
928	5.41	5.43	57.7	m.344	g.344 ORF g.344 m.344 comp9267_c0_seq4:111-1466(+)		3	3.78445	3.26675	5.7329
941	5.18	5.39	39.2	m.10482	g.10482 ORF g.10482 m.10482 comp2511_c0_seq3:43-504(+)		5	0.871	0.9464	0.02795
962	4.91	5.13	67.7	m.28167	g.28167 ORF g.28167 m.28167 comp40718_c0_seq2:1-606(+)		5	3.10215	0.8533	2.11835
1004	4.49	5.47	52.8	m.18041	g.18041 ORF g.18041 m.18041 comp327_c0_seq7:1-480(+)		5	0.36405	1.00085	0.42585
1013	4.4	4.68	67.6	m.9850	g.9850 ORF g.9850 m.9850 comp33666_c0_seq2:1-567(+)		3	3.5874	1.1463	1.543
1047	4.16	4.18	56.7	m.6620	g.6620 ORF g.6620 m.6620 comp4012_c0_seq18:2-628(+)		5	2.42925	1.15055	0.09695
1196	3.55	3.55	70.9	m.21112	g.21112 ORF g.21112 m.21112 comp109747_c0_seq1:1-354(+)		2	3.31205	1.3755	2.4211
1204	3.37	3.54	51.1	m.500	g.500 ORF g.500 m.500 comp8524_c1_seq2:1-825(+)		2	4.4901	1.8924	21.8161
1288	2.71	173.74	81.3	m.18885	g.18885 ORF g.18885 m.18885 comp142_c1_seq3:1-3222(+)		165	2.49265	1.5074	0.01105
1296	2.67	2.74	53.2	m.13424	g.13424 ORF g.13424 m.13424 comp19556_c0_seq1:195-1217(+)		3	0.7244	0.72515	0.3618
1458	2.07	2.07	35.5	m.21501	g.21501 ORF g.21501 m.21501 comp7592_c0_seq1:3-689(+)		1	8.89565	1.2671	8.2024
1991	0.93	0.93	39.9	m.7291	g.7291 ORF g.7291 m.7291 comp5883_c0_seq1:2-928(+)		1	0.98325	1.2686	1.90125
