# Supplementary material for: iTRAQ-Based Proteomics Reveals Novel Members Involved in Pathogen Challenge in Sea Cucumber Apostichopus japonicus
Source: PLoS One. 2014 Jun 20;9(6):e100492. doi: 10.1371/journal.pone.0100492 (PMC4065040; doi:10.1371/journal.pone.0100492)
Supplement: Table S2 — Common and unique expressed proteins at each times. (XLS) [file pone.0100492.s002.xls]

## Sheet: Uique proteins
Common proteins at all examined time points
Accession #	ave(114,118-113,117)	ave(115,119-113,117)	ave(116,121-113,117)	UniprotID	Gene Name	BP	CC	MF	Pathway name	gene name
m.16673	0.19075	0.31795	0.08855	Q32M02	Fascin-2	-	-	actin binding;cytoskeletal protein binding;actin filament binding;	-	Fscn2
m.18001	0.0447	0.3114	0.4391	Q8R357	olfactomedin 1	macromolecular complex assembly;macromolecular complex subunit organization;	extracellular region part;	-	-	Olfm1
m.16877	0.12665	0.27115	0.0702	Q8BNX1	C-type lectin domain family 4, member g	-	-	-	-	Clec4g
m.18153	0.15095	0.48645	0.524	Q4FZC9	Nesprin-3	-	-	actin binding;cytoskeletal protein binding;	-	Syne3
m.18387	0.45925	0.4046	0.22595	Q62433	N-myc downstream regulated gene 1	-	-	-	-	Ndrg1
m.11555	0.0859	0.3925	0.23125	E9PWB6	-	extracellular structure organization;	extracellular matrix;extracellular matrix part;proteinaceous extracellular matrix;extracellular region part;	-	-	Muc5ac
m.20064	0.36305	0.42655	0.09645	P62806	histone cluster 1, H4k; histone cluster 1, H4m; histone cluster 4, H4; similar to germinal histone H4 gene; histone cluster 1, H4h; histone cluster 1, H4j; histone cluster 1, H4i; histone cluster 1, H4d; histone cluster 1, H4c; histone cluster 1, H4f; histone cluster 1, H4b; histone cluster 1, H4a; histone cluster 2, H4; similar to histone H4	nucleosome assembly;chromatin assembly;nucleosome organization;protein-DNA complex assembly;macromolecular complex assembly;macromolecular complex subunit organization;DNA packaging;chromatin assembly or disassembly;cellular macromolecular complex assembly;cellular macromolecular complex subunit organization;	intracellular non-membrane-bounded organelle;non-membrane-bounded organelle;nucleosome;protein-DNA complex;chromatin;	-	Systemic lupus erythematosus;	Hist1h4f
m.20969	0.2875	0.48785	0.04415	Q64475	histone cluster 1, H2bb	nucleosome assembly;chromatin assembly;nucleosome organization;protein-DNA complex assembly;macromolecular complex assembly;macromolecular complex subunit organization;DNA packaging;chromatin assembly or disassembly;cellular macromolecular complex assembly;cellular macromolecular complex subunit organization;	intracellular non-membrane-bounded organelle;non-membrane-bounded organelle;nucleosome;protein-DNA complex;chromatin;	-	Systemic lupus erythematosus;	Hist1h2bb
m.10304	0.4689	0.5101	0.48435	Q8VDR7	TDP-glucose 4,6-dehydratase	-	-	-	-	Tgds
m.17497	0.3837	0.4398	0.3093	Q8VI36	paxillin	cytoskeleton organization;protein amino acid phosphorylation;cell adhesion;biological adhesion;phosphorylation;phosphate metabolic process;phosphorus metabolic process;cell projection organization;	intracellular non-membrane-bounded organelle;non-membrane-bounded organelle;cytoskeleton;lamellipodium;cell-substrate junction;adherens junction;cell leading edge;anchoring junction;focal adhesion;cell projection;basolateral plasma membrane;cell-substrate adherens junction;	structural molecule activity;	Focal adhesion;Regulation of actin cytoskeleton;VEGF signaling pathway;Leukocyte transendothelial migration;	Pxn
m.16299	0.06555	0.15465	0.1008	Q6PD18	a disintegrin-like and metallopeptidase (reprolysin type) with thrombospondin type 1 motif, 7	-	extracellular matrix;proteinaceous extracellular matrix;extracellular region part;	-	-	Adamts7
m.19154	0.0271	0.1635	0.1318	Q61282	aggrecan	extracellular structure organization;cell adhesion;biological adhesion;	extracellular matrix;extracellular matrix part;proteinaceous extracellular matrix;extracellular region part;	-	-	Acan
m.9483	0.19935	0.31535	0.20295	P10922	H1 histone family, member 0	nucleosome assembly;chromatin assembly;nucleosome organization;protein-DNA complex assembly;macromolecular complex assembly;macromolecular complex subunit organization;DNA packaging;chromatin assembly or disassembly;cellular macromolecular complex assembly;cellular macromolecular complex subunit organization;	intracellular non-membrane-bounded organelle;non-membrane-bounded organelle;nucleosome;protein-DNA complex;chromatin;	-	-	-
Accession #	ave(114,118-113,117)	ave(115,119-113,117)	ave(116,121-113,117)
m.29654	7.80655	2.49745	7.5788	Q8C139	-	cytoskeleton organization;actin filament-based process;actin cytoskeleton organization;protein amino acid phosphorylation;phosphorylation;phosphate metabolic process;phosphorus metabolic process;	intracellular non-membrane-bounded organelle;non-membrane-bounded organelle;cytoskeleton;actin cytoskeleton;cytoskeletal part;M band;myosin complex;A band;sarcomere;contractile fiber part;myofibril;	structural molecule activity;nucleotide binding;adenyl nucleotide binding;purine nucleoside binding;nucleoside binding;ATP binding;adenyl ribonucleotide binding;purine nucleotide binding;purine ribonucleotide binding;ribonucleotide binding;	Hypertrophic cardiomyopathy (HCM);	Ttn
m.12300	4.20075	6.4412	4.1307	Q9D486	RIKEN cDNA 4933407C03 gene	-	-	-	-	Cmip
Unique proteins at 24h
Accession #	ave(114,118-113,117)	ave(115,119-113,117)	ave(116,121-113,117)	UniprotID	Gene Name	BP	CC	MF	Pathway name	gene name
m.16773	0.04225	1.1535	0.7763	Q9QXE7	transducin (beta)-like 1 X-linked	response to steroid hormone stimulus;response to endogenous stimulus;	-	-	-	Tbl1x
m.5692	0.0556	0.58815	0.05745	Q6NVD9	beaded filament structural protein 2, phakinin	cytoskeleton organization;	intracellular non-membrane-bounded organelle;non-membrane-bounded organelle;cytoskeleton;cytoskeletal part;intermediate filament cytoskeleton;	structural molecule activity;	-	Bfsp2
m.16775	0.09295	0.2366	0.19715	Q9Z2X2	proteasome (prosome, macropain) 26S subunit, non-ATPase, 10	-	cytosol;	-	-	Psmd10
m.22034	0.12185	0.32875	0.3311	Q8BH59	solute carrier family 25 (mitochondrial carrier, Aralar), member 12	-	-	-	-	Slc25a12
m.11560	0.1538	0.48785	0.1935	-	-	-	-	-	-	-
m.16899	0.2104	0.52055	0.61665	P49312	-	mRNA transport;RNA transport;establishment of RNA localization;nucleic acid transport;RNA localization;nucleobase, nucleoside, nucleotide and nucleic acid transport;	ribonucleoprotein complex;	nucleotide binding;	Spliceosome;	Hnrnpa1
m.16627	0.251	0.81285	0.46185	Q3TND1	FK506 binding protein 2	-	-	-	-	Fkbp2
m.27319	0.26265	0.7579	0.67705	P00860	predicted gene 6742; ornithine decarboxylase, structural 1; similar to Ornithine decarboxylase (ODC); predicted gene 7993; predicted gene 15645; predicted gene 9115; predicted gene 7278	-	cytosol;	-	Glutathione metabolism;Arginine and proline metabolism;	Odc1
m.11979	0.2666	0.577	1.3593	Q60864	stress-induced phosphoprotein 1	-	-	-	-	Stip1
m.18312	0.2831	0.4361	0.8536	Q9EQU5	-	-	-	-	-	Set
m.17147	0.2834	0.8481	0.12775	P02535	keratin 10	-	intracellular non-membrane-bounded organelle;non-membrane-bounded organelle;cytoskeleton;cytoskeletal part;intermediate filament cytoskeleton;	structural molecule activity;	-	Krt10
m.17661	0.2846	0.82545	0.3436	Q04736	Yamaguchi sarcoma viral (v-yes) oncogene homolog 1	protein amino acid phosphorylation;phosphorylation;phosphate metabolic process;phosphorus metabolic process;	cytosol;insoluble fraction;cell fraction;membrane fraction;	nucleotide binding;adenyl nucleotide binding;purine nucleoside binding;nucleoside binding;ATP binding;adenyl ribonucleotide binding;purine nucleotide binding;purine ribonucleotide binding;ribonucleotide binding;protein tyrosine kinase activity;	Tight junction;Adherens junction;	Yes1
m.19125	0.30855	0.8247	1.0828	P48678	lamin A	-	intracellular non-membrane-bounded organelle;non-membrane-bounded organelle;cytoskeleton;cytoskeletal part;insoluble fraction;intermediate filament cytoskeleton;cell fraction;	structural molecule activity;	Arrhythmogenic right ventricular cardiomyopathy (ARVC);Hypertrophic cardiomyopathy (HCM);	Lmna
m.16985	0.33785	1.08145	0.7189	Q920M5	coronin 6	-	-	-	-	Coro6
m.18530	0.34055	0.74625	0.32735	Q9Z1N5	HLA-B-associated transcript 1A	mRNA transport;RNA transport;establishment of RNA localization;nucleic acid transport;RNA localization;nucleobase, nucleoside, nucleotide and nucleic acid transport;	ribonucleoprotein complex;	nucleotide binding;adenyl nucleotide binding;purine nucleoside binding;nucleoside binding;ATP binding;adenyl ribonucleotide binding;purine nucleotide binding;purine ribonucleotide binding;ribonucleotide binding;	Spliceosome;	Bat1a
m.18273	0.3592	0.73515	0.57135	Q99JY9	ARP3 actin-related protein 3 homolog (yeast)	regulation of actin polymerization or depolymerization;regulation of actin filament length;regulation of cytoskeleton organization;regulation of actin cytoskeleton organization;regulation of actin filament-based process;regulation of actin filament polymerization;regulation of organelle organization;regulation of protein polymerization;regulation of protein complex assembly;regulation of cellular…	intracellular non-membrane-bounded organelle;non-membrane-bounded organelle;cytoskeleton;lamellipodium;cell leading edge;cell projection;	actin binding;cytoskeletal protein binding;nucleotide binding;adenyl nucleotide binding;purine nucleoside binding;nucleoside binding;ATP binding;adenyl ribonucleotide binding;purine nucleotide binding;purine ribonucleotide binding;ribonucleotide binding;	-	Actr3
m.18041	0.36405	1.00085	0.42585	Q7TPR4	actinin, alpha 1	cytoskeleton organization;actin filament-based process;actin cytoskeleton organization;actin filament organization;actin filament bundle formation;	intracellular non-membrane-bounded organelle;non-membrane-bounded organelle;cytoskeleton;actin cytoskeleton;cell cortex;cell cortex part;cortical cytoskeleton;cytoplasmic vesicle;vesicle;cytoskeletal part;cell-substrate junction;adherens junction;cytoplasmic membrane-bounded vesicle;membrane-bounded vesicle;anchoring junction;focal adhesion;basolateral plasma membrane;cell-substrate adherens junc…	actin binding;cytoskeletal protein binding;actin filament binding;	Focal adhesion;Tight junction;Regulation of actin cytoskeleton;Systemic lupus erythematosus;Adherens junction;Leukocyte transendothelial migration;Arrhythmogenic right ventricular cardiomyopathy (ARVC);	Actn1
m.17428	0.36415	0.5819	0.7657	Q3UMT7	heterogeneous nuclear ribonucleoprotein L	-	ribonucleoprotein complex;	nucleotide binding;	-	Hnrnpl
m.16451	0.37175	0.48785	0.18105	Q5EBP8	-	mRNA transport;RNA transport;establishment of RNA localization;nucleic acid transport;RNA localization;nucleobase, nucleoside, nucleotide and nucleic acid transport;	ribonucleoprotein complex;	nucleotide binding;	Spliceosome;	Hnrnpa1
m.17552	0.3755	0.87115	0.81305	P05480	Rous sarcoma oncogene	response to steroid hormone stimulus;protein amino acid phosphorylation;response to acid;response to endogenous stimulus;cell adhesion;biological adhesion;phosphorylation;phosphate metabolic process;phosphorus metabolic process;	-	nucleotide binding;adenyl nucleotide binding;purine nucleoside binding;nucleoside binding;ATP binding;adenyl ribonucleotide binding;purine nucleotide binding;purine ribonucleotide binding;ribonucleotide binding;protein tyrosine kinase activity;	Focal adhesion;Tight junction;Adherens junction;VEGF signaling pathway;Endocytosis;ErbB signaling pathway;	Src
m.28719	0.397	0.52985	0.15985	Q64522	histone cluster 2, H2ab	nucleosome assembly;chromatin assembly;nucleosome organization;protein-DNA complex assembly;macromolecular complex assembly;macromolecular complex subunit organization;DNA packaging;chromatin assembly or disassembly;cellular macromolecular complex assembly;cellular macromolecular complex subunit organization;	intracellular non-membrane-bounded organelle;non-membrane-bounded organelle;nucleosome;protein-DNA complex;chromatin;	-	Systemic lupus erythematosus;	Hist2h2ab
m.18230	0.40725	0.7702	0.25465	P63017	similar to heat shock protein 8; heat shock protein 8	-	cytoplasmic vesicle;vesicle;cytosol;cytoplasmic membrane-bounded vesicle;membrane-bounded vesicle;melanosome;pigment granule;	nucleotide binding;adenyl nucleotide binding;purine nucleoside binding;nucleoside binding;ATP binding;adenyl ribonucleotide binding;purine nucleotide binding;purine ribonucleotide binding;ribonucleotide binding;	Endocytosis;Spliceosome;	Hspa8
m.16390	0.4087	0.6133	0.43445	Q9JLF6	transglutaminase 1, K polypeptide	-	adherens junction;anchoring junction;	-	-	Tgm1
m.18102	0.4323	0.7266	0.54305	F8VQB6	myosin X	-	intracellular non-membrane-bounded organelle;non-membrane-bounded organelle;cytoskeleton;actin cytoskeleton;cytoskeletal part;myosin complex;	nucleotide binding;adenyl nucleotide binding;purine nucleoside binding;nucleoside binding;ATP binding;adenyl ribonucleotide binding;purine nucleotide binding;purine ribonucleotide binding;ribonucleotide binding;	Fc gamma R-mediated phagocytosis;	-
m.18454	0.4462	0.8474	0.631	P61161	ARP2 actin-related protein 2 homolog (yeast); predicted gene 6828	-	intracellular non-membrane-bounded organelle;non-membrane-bounded organelle;cytoskeleton;cell projection;	actin binding;cytoskeletal protein binding;nucleotide binding;adenyl nucleotide binding;purine nucleoside binding;nucleoside binding;ATP binding;adenyl ribonucleotide binding;purine nucleotide binding;purine ribonucleotide binding;ribonucleotide binding;	-	Actr2
m.16485	0.4753	1.2306	0.1215	Q9CQI6	coactosin-like 1 (Dictyostelium)	-	intracellular non-membrane-bounded organelle;non-membrane-bounded organelle;cytoskeleton;	actin binding;cytoskeletal protein binding;	-	Cotl1
m.16342	0.4774	0.79455	0.22335	P51410	predicted gene 10117; similar to ribosomal protein L9; ribosomal protein L9; similar to 60S ribosomal protein L9; predicted gene 4600; predicted gene 6028; predicted gene 5451; predicted gene 14231; similar to Ribosomal protein L9; predicted gene 8662; predicted gene 10321; predicted gene 6450; predicted gene 8959	-	intracellular non-membrane-bounded organelle;non-membrane-bounded organelle;cytosol;ribonucleoprotein complex;ribosome;	structural molecule activity;structural constituent of ribosome;	Ribosome;	Rpl9
m.18105	0.4968	0.8713	0.1878	P35979	similar to ribosomal protein L12; predicted gene 7117; small nucleolar RNA, H/ACA box 65; predicted gene 11425; predicted gene 6285; predicted gene 5962; predicted gene 9396; similar to 60S ribosomal protein L12; ribosomal protein L12; predicted gene 6336	-	intracellular non-membrane-bounded organelle;non-membrane-bounded organelle;ribonucleoprotein complex;ribosome;	structural molecule activity;structural constituent of ribosome;	Ribosome;	Gm6336
m.11582	0.538	1.0207	0.3219	Q542X7	chaperonin containing Tcp1, subunit 2 (beta)	-	cytosol;	nucleotide binding;adenyl nucleotide binding;purine nucleoside binding;nucleoside binding;ATP binding;adenyl ribonucleotide binding;purine nucleotide binding;purine ribonucleotide binding;ribonucleotide binding;	-	Cct2
m.18738	0.5954	0.6934	0.63685	B2RPU2	-	-	-	-	-	ENSMUSG00000066438
m.19258	0.61095	1.0533	0.64865	O35490	betaine-homocysteine methyltransferase	-	-	-	-	Bhmt
m.26653	1.9878	1.7192	0.9611	Q80SZ6	-	mRNA transport;RNA transport;establishment of RNA localization;nucleic acid transport;RNA localization;nucleobase, nucleoside, nucleotide and nucleic acid transport;	-	nucleotide binding;	-	Nxf7
m.6534	2.2011	1.3101	0.70005	Q91V92	ATP citrate lyase	-	-	nucleotide binding;adenyl nucleotide binding;purine nucleoside binding;nucleoside binding;ATP binding;adenyl ribonucleotide binding;purine nucleotide binding;purine ribonucleotide binding;ribonucleotide binding;	Citrate cycle (TCA cycle);	Acly
m.18940	2.26135	1.20245	2.21035	Q9Z2V4	phosphoenolpyruvate carboxykinase 1, cytosolic	-	-	nucleotide binding;purine nucleotide binding;purine ribonucleotide binding;ribonucleotide binding;	Citrate cycle (TCA cycle);Glycolysis / Gluconeogenesis;PPAR signaling pathway;	Pck1
m.23471	2.4283	0.814	1.2591	G5E8K5	-	extracellular structure organization;cell projection organization;	insoluble fraction;cell projection;cell fraction;membrane fraction;	-	-	-
m.19070	2.5802	1.0972	0.45	P26043	radixin	regulation of actin polymerization or depolymerization;regulation of actin filament depolymerization;regulation of actin filament length;regulation of cytoskeleton organization;regulation of actin cytoskeleton organization;regulation of actin filament-based process;regulation of protein complex disassembly;regulation of actin filament polymerization;actin filament capping;regulation of organelle …	intracellular non-membrane-bounded organelle;non-membrane-bounded organelle;cytoskeleton;lamellipodium;cell leading edge;cell projection;internal side of plasma membrane;	actin binding;cytoskeletal protein binding;	Regulation of actin cytoskeleton;	Rdx
m.6035	2.8391	1.00545	0.99105	Q62261	spectrin beta 2	regulation of actin polymerization or depolymerization;regulation of actin filament depolymerization;regulation of actin filament length;regulation of cytoskeleton organization;regulation of actin cytoskeleton organization;regulation of actin filament-based process;regulation of protein complex disassembly;regulation of actin filament polymerization;actin filament capping;regulation of organelle …	intracellular non-membrane-bounded organelle;non-membrane-bounded organelle;cytoskeleton;actin cytoskeleton;cell cortex;cell cortex part;cortical cytoskeleton;cytoskeletal part;M band;A band;sarcomere;internal side of plasma membrane;contractile fiber part;myofibril;	actin binding;cytoskeletal protein binding;structural molecule activity;	Tight junction;	Spnb2
m.18884	3.03035	1.0259	0.85525	Q544J8	antigen p97 (melanoma associated) identified by monoclonal antibodies 133.2 and 96.5	-	-	-	-	Mfi2
m.28167	3.10215	0.8533	2.11835	Q91WD9	secretagogin, EF-hand calcium binding protein	-	cytoplasmic vesicle;vesicle;internal side of plasma membrane;	-	-	Scgn
m.6038	3.11145	1.6026	2.6082	Q62261	spectrin beta 2	regulation of actin polymerization or depolymerization;regulation of actin filament depolymerization;regulation of actin filament length;regulation of cytoskeleton organization;regulation of actin cytoskeleton organization;regulation of actin filament-based process;regulation of protein complex disassembly;regulation of actin filament polymerization;actin filament capping;regulation of organelle …	intracellular non-membrane-bounded organelle;non-membrane-bounded organelle;cytoskeleton;actin cytoskeleton;cell cortex;cell cortex part;cortical cytoskeleton;cytoskeletal part;M band;A band;sarcomere;internal side of plasma membrane;contractile fiber part;myofibril;	actin binding;cytoskeletal protein binding;structural molecule activity;	Tight junction;	Spnb2
m.21112	3.31205	1.3755	2.4211	Q8C139	-	cytoskeleton organization;actin filament-based process;actin cytoskeleton organization;protein amino acid phosphorylation;phosphorylation;phosphate metabolic process;phosphorus metabolic process;	intracellular non-membrane-bounded organelle;non-membrane-bounded organelle;cytoskeleton;actin cytoskeleton;cytoskeletal part;M band;myosin complex;A band;sarcomere;contractile fiber part;myofibril;	structural molecule activity;nucleotide binding;adenyl nucleotide binding;purine nucleoside binding;nucleoside binding;ATP binding;adenyl ribonucleotide binding;purine nucleotide binding;purine ribonucleotide binding;ribonucleotide binding;	Hypertrophic cardiomyopathy (HCM);	Ttn
m.4806	3.3634	1.3296	0.46565	G5E8K5	-	extracellular structure organization;cell projection organization;	insoluble fraction;cell projection;cell fraction;membrane fraction;	-	-	-
m.4952	3.41095	1.7762	0.67645	D3YY20	MAM domain containing 4	-	-	-	-	-
m.11443	3.5048	1.36185	1.57575	E9QL23	-	regulation of cytoskeleton organization;regulation of organelle organization;cytoskeleton organization;cell adhesion;biological adhesion;cell projection organization;	intracellular non-membrane-bounded organelle;non-membrane-bounded organelle;cytoskeleton;actin cytoskeleton;cytoplasmic vesicle;vesicle;cell-substrate junction;cytoplasmic membrane-bounded vesicle;membrane-bounded vesicle;intermediate filament cytoskeleton;basolateral plasma membrane;	actin binding;cytoskeletal protein binding;	-	-
m.19744	3.58405	0.11975	0.98005	E9PWQ7	zonadhesin	cell adhesion;biological adhesion;	-	-	-	-
m.9850	3.5874	1.1463	1.543	Q64471	glutathione S-transferase, theta 1	-	-	-	Glutathione metabolism;	Gstt1
m.5712	3.6667	0.9326	1.57705	B7ZWK3	-	-	-	-	-	Spna2
m.4951	3.73645	1.1507	1.01865	D3YY20	MAM domain containing 4	-	-	-	-	-
m.25434	3.75675	1.5679	2.03245	F8VPQ6	alkaline phosphatase, intestinal	-	-	-	-	-
m.11456	3.8581	1.2079	0.95955	E9QL23	-	regulation of cytoskeleton organization;regulation of organelle organization;cytoskeleton organization;cell adhesion;biological adhesion;cell projection organization;	intracellular non-membrane-bounded organelle;non-membrane-bounded organelle;cytoskeleton;actin cytoskeleton;cytoplasmic vesicle;vesicle;cell-substrate junction;cytoplasmic membrane-bounded vesicle;membrane-bounded vesicle;intermediate filament cytoskeleton;basolateral plasma membrane;	actin binding;cytoskeletal protein binding;	-	-
m.11436	3.87375	1.18575	1.7769	-	-	-	-	-	-	-
m.11433	3.9275	1.7144	1.72985	E9PXE5	-	regulation of cytoskeleton organization;regulation of organelle organization;cytoskeleton organization;cell adhesion;biological adhesion;cell projection organization;	intracellular non-membrane-bounded organelle;non-membrane-bounded organelle;cytoskeleton;actin cytoskeleton;cytoplasmic vesicle;vesicle;cell-substrate junction;cytoplasmic membrane-bounded vesicle;membrane-bounded vesicle;intermediate filament cytoskeleton;basolateral plasma membrane;	actin binding;cytoskeletal protein binding;	-	-
m.16239	3.9534	2.8847	2.02325	P09103	prolyl 4-hydroxylase, beta polypeptide	-	cytoplasmic vesicle;vesicle;insoluble fraction;cytoplasmic membrane-bounded vesicle;membrane-bounded vesicle;cell fraction;membrane fraction;melanosome;pigment granule;	-	-	P4hb
m.5719	4.06415	0.55395	0.8977	B9EKJ1	-	-	-	-	-	Spna2
m.28384	4.1689	1.57705	2.0617	Q8C139	-	cytoskeleton organization;actin filament-based process;actin cytoskeleton organization;protein amino acid phosphorylation;phosphorylation;phosphate metabolic process;phosphorus metabolic process;	intracellular non-membrane-bounded organelle;non-membrane-bounded organelle;cytoskeleton;actin cytoskeleton;cytoskeletal part;M band;myosin complex;A band;sarcomere;contractile fiber part;myofibril;	structural molecule activity;nucleotide binding;adenyl nucleotide binding;purine nucleoside binding;nucleoside binding;ATP binding;adenyl ribonucleotide binding;purine nucleotide binding;purine ribonucleotide binding;ribonucleotide binding;	Hypertrophic cardiomyopathy (HCM);	Ttn
m.12644	4.4903	3.85545	1.81735	Q64516	glycerol kinase	phosphate metabolic process;phosphorus metabolic process;	internal side of plasma membrane;	nucleotide binding;adenyl nucleotide binding;purine nucleoside binding;nucleoside binding;ATP binding;adenyl ribonucleotide binding;purine nucleotide binding;purine ribonucleotide binding;ribonucleotide binding;	PPAR signaling pathway;	Gyk
m.18889	4.8135	1.5459	1.58245	Q544J8	antigen p97 (melanoma associated) identified by monoclonal antibodies 133.2 and 96.5	-	-	-	-	Mfi2
m.11451	4.8708	1.48895	2.24955	E9PXE5	-	regulation of cytoskeleton organization;regulation of organelle organization;cytoskeleton organization;cell adhesion;biological adhesion;cell projection organization;	intracellular non-membrane-bounded organelle;non-membrane-bounded organelle;cytoskeleton;actin cytoskeleton;cytoplasmic vesicle;vesicle;cell-substrate junction;cytoplasmic membrane-bounded vesicle;membrane-bounded vesicle;intermediate filament cytoskeleton;basolateral plasma membrane;	actin binding;cytoskeletal protein binding;	-	-
m.11454	4.9373	1.49995	2.64915	E9PXE5	-	regulation of cytoskeleton organization;regulation of organelle organization;cytoskeleton organization;cell adhesion;biological adhesion;cell projection organization;	intracellular non-membrane-bounded organelle;non-membrane-bounded organelle;cytoskeleton;actin cytoskeleton;cytoplasmic vesicle;vesicle;cell-substrate junction;cytoplasmic membrane-bounded vesicle;membrane-bounded vesicle;intermediate filament cytoskeleton;basolateral plasma membrane;	actin binding;cytoskeletal protein binding;	-	-
m.6978	5.35095	1.7837	1.33405	Q8BYI9	tenascin R	extracellular structure organization;cell adhesion;biological adhesion;	extracellular matrix;proteinaceous extracellular matrix;extracellular region part;	-	Focal adhesion;ECM-receptor interaction;	Tnr
m.2330	5.40975	1.99115	2.9138	A2A6J0	troponin T3, skeletal, fast	-	-	-	-	Tnnt3
m.11459	5.6597	1.42655	2.2844	-	-	-	-	-	-	-
m.4159	6.82405	2.3336	4.4957	Q8C139	-	cytoskeleton organization;actin filament-based process;actin cytoskeleton organization;protein amino acid phosphorylation;phosphorylation;phosphate metabolic process;phosphorus metabolic process;	intracellular non-membrane-bounded organelle;non-membrane-bounded organelle;cytoskeleton;actin cytoskeleton;cytoskeletal part;M band;myosin complex;A band;sarcomere;contractile fiber part;myofibril;	structural molecule activity;nucleotide binding;adenyl nucleotide binding;purine nucleoside binding;nucleoside binding;ATP binding;adenyl ribonucleotide binding;purine nucleotide binding;purine ribonucleotide binding;ribonucleotide binding;	Hypertrophic cardiomyopathy (HCM);	Ttn
m.4461	6.9129	1.4859	1.3452	H7BX05	-	-	-	-	-	-
m.22352	7.58745	3.15795	2.1879	Q6ZWQ9	RIKEN cDNA 2900073G15 gene; predicted gene 6517	-	-	-	Focal adhesion;Tight junction;Regulation of actin cytoskeleton;Leukocyte transendothelial migration;	C80200
m.21501	8.89565	1.2671	8.2024	Q8BYW0	-	-	-	-	-	Muc5b
m.9528	8.95635	3.30825	5.7998	Q8C139	-	cytoskeleton organization;actin filament-based process;actin cytoskeleton organization;protein amino acid phosphorylation;phosphorylation;phosphate metabolic process;phosphorus metabolic process;	intracellular non-membrane-bounded organelle;non-membrane-bounded organelle;cytoskeleton;actin cytoskeleton;cytoskeletal part;M band;myosin complex;A band;sarcomere;contractile fiber part;myofibril;	structural molecule activity;nucleotide binding;adenyl nucleotide binding;purine nucleoside binding;nucleoside binding;ATP binding;adenyl ribonucleotide binding;purine nucleotide binding;purine ribonucleotide binding;ribonucleotide binding;	Hypertrophic cardiomyopathy (HCM);	Ttn
m.9054	17.5227	6.6135	7.3837	Q9ET66	peptidase inhibitor 16	-	-	-	-	Pi16
Unique protein at 48h
Accession #	ave(114,118-113,117)	ave(115,119-113,117)	ave(116,121-113,117)	UniprotID	Gene Name	BP	CC	MF	Pathway name	gene name
m.19134	0.5453	0.02665	0.5483	O70497	ficolin B	-	-	-	-	Fcnb
m.16218	0.2775	0.1097	0.2788	P29788	vitronectin	extracellular structure organization;cell-substrate adhesion;extracellular matrix organization;	extracellular matrix;proteinaceous extracellular matrix;extracellular region part;	-	Focal adhesion;ECM-receptor interaction;	Vtn
m.11843	0.4554	0.2501	0.37635	Q921K2	poly (ADP-ribose) polymerase family, member 1	-	non-membrane-bounded organelle;intracellular non-membrane-bounded organelle;	cofactor binding;coenzyme binding;metal ion binding;cation binding;	-	Parp1
m.19267	0.6292	0.3411	0.8109	Q3UR55	ATPase, Na+/K+ transporting, beta 2 polypeptide	-	-	metal ion binding;cation binding;	-	Atp1b2
m.3619	0.90995	0.34885	0.3672	Q9JHF7	prostaglandin D2 synthase 2, hematopoietic	carboxylic acid biosynthetic process;organic acid biosynthetic process;	-	-	Arachidonic acid metabolism;	Hpgds
m.16377	0.6546	0.37635	0.2943	Q61823	programmed cell death 4	-	-	-	-	Pdcd4
m.16297	1.1677	0.3958	0.577	P63101	tyrosine 3-monooxygenase/tryptophan 5-monooxygenase activation protein, zeta polypeptide; predicted gene 4202	-	cytoplasmic vesicle;vesicle;cytoplasmic membrane-bounded vesicle;membrane-bounded vesicle;melanosome;pigment granule;	-	-	Ywhaz
m.18601	0.23275	0.4427	0.41655	Q923L3	CUB and Sushi multiple domains 1	-	-	-	-	Csmd1
m.16425	0.7004	0.4512	0.21735	Q91W90	thioredoxin domain containing 5	-	endoplasmic reticulum part;endoplasmic reticulum;endoplasmic reticulum lumen;	-	-	Txndc5
m.10571	0.7333	0.45535	0.4592	Q11011	aminopeptidase puromycin sensitive	-	-	metal ion binding;cation binding;	-	Npepps
m.16326	1.3868	1.607	0.15705	O54734	dolichyl-di-phosphooligosaccharide-protein glycotransferase	glycoprotein biosynthetic process;	endoplasmic reticulum part;endoplasmic reticulum;	oligosaccharyl transferase activity;dolichyl-diphosphooligosaccharide-protein glycotransferase activity;	N-Glycan biosynthesis;	Ddost
m.17844	1.05035	1.7704	0.78385	Q3TC72	fumarylacetoacetate hydrolase domain containing 2A	-	-	calcium ion binding;metal ion binding;cation binding;	-	Fahd2a
m.17935	0.6832	1.7708	0.7622	Q8VI56	low density lipoprotein receptor-related protein 4	macromolecular complex assembly;macromolecular complex subunit organization;cellular macromolecular complex assembly;protein complex biogenesis;protein complex assembly;cellular macromolecular complex subunit organization;extracellular structure organization;	-	calcium ion binding;metal ion binding;cation binding;	-	Lrp4
m.17465	1.12345	1.83085	0.4713	P58252	predicted gene 13050; eukaryotic translation elongation factor 2	-	-	-	-	Eef2
m.21746	1.4949	2.0096	0.443	Q8WUR0	RIKEN cDNA 1600014C10 gene	-	-	-	-	AI428873
m.21498	1.3139	2.02785	1.08305	Q8K0C9	GDP-mannose 4, 6-dehydratase	-	-	cofactor binding;coenzyme binding;hydro-lyase activity;	Fructose and mannose metabolism;	Gmds
m.18629	0.6643	2.11855	0.8782	Q9QXD6	fructose bisphosphatase 1	gluconeogenesis;pyruvate metabolic process;hexose biosynthetic process;	-	metal ion binding;cation binding;	Fructose and mannose metabolism;Glycolysis / Gluconeogenesis;	Fbp1
m.16455	1.5098	2.4435	1.48135	P48036	annexin A5	macromolecular complex assembly;macromolecular complex subunit organization;protein complex biogenesis;protein complex assembly;protein oligomerization;	-	calcium ion binding;metal ion binding;cation binding;	-	Anxa5
m.16482	1.6176	2.5563	1.57205	Q91XM9	discs, large homolog 2 (Drosophila)	-	non-membrane-bounded organelle;intracellular non-membrane-bounded organelle;	-	-	Dlg2
m.16807	1.8772	2.59695	1.6347	Q66JP5	cytochrome P450, family 2, subfamily j, polypeptide 11	oxidation reduction;	-	electron carrier activity;metal ion binding;cation binding;	Arachidonic acid metabolism;	Cyp2j11
m.17598	1.9695	2.7922	2.14995	Q3THS6	methionine adenosyltransferase II, alpha	carboxylic acid biosynthetic process;organic acid biosynthetic process;response to cAMP;one-carbon metabolic process;	-	metal ion binding;cation binding;	-	Mat2a
m.10119	2.28735	2.81985	0.97075	P17751	triosephosphate isomerase 1; similar to triosephosphate isomerase 1	carboxylic acid biosynthetic process;organic acid biosynthetic process;gluconeogenesis;pyruvate metabolic process;hexose biosynthetic process;	-	-	Fructose and mannose metabolism;Inositol phosphate metabolism;Glycolysis / Gluconeogenesis;	Tpi1
m.927	1.50375	2.8368	0.5936	Q9CZN7	-	-	-	-	-	Shmt2
m.12136	3.286	3.00255	1.7277	Q9EQ20	aldehyde dehydrogenase family 6, subfamily A1	oxidation reduction;	-	-	Inositol phosphate metabolism;	Aldh6a1
m.7214	3.68335	3.87645	2.34335	Q8K009	aldehyde dehydrogenase 1 family, member L2	oxidation reduction;one-carbon metabolic process;	-	vitamin binding;	-	Aldh1l2
m.14400	2.3175	4.306	1.9378	Q8BMS4	coenzyme Q3 homolog, methyltransferase (yeast)	-	-	-	-	Coq3
m.14402	3.4093	4.67585	3.33455	Q9CZU3	superkiller viralicidic activity 2-like 2 (S. cerevisiae)	-	non-membrane-bounded organelle;intracellular non-membrane-bounded organelle;	-	-	Skiv2l2
m.22898	2.5171	4.7714	3.3119	Q3UG11	calumenin	-	endoplasmic reticulum part;cytoplasmic vesicle;vesicle;endoplasmic reticulum;cytoplasmic membrane-bounded vesicle;membrane-bounded vesicle;endoplasmic reticulum lumen;melanosome;pigment granule;	calcium ion binding;metal ion binding;cation binding;	-	Calu
m.5668	2.55875	5.8138	1.77765	Q3UJ34	argininosuccinate synthetase 1	carboxylic acid biosynthetic process;organic acid biosynthetic process;	-	-	Arginine and proline metabolism;	Ass1
m.22900	9.653	13.5024	8.07815	G3V004	-	-	-	-	-	-
Unique protein at 96h
Accession #	ave(114,118-113,117)	ave(115,119-113,117)	ave(116,121-113,117)	UniprotID	Gene Name	BP	CC	MF	Pathway name	gene name
m.18885	2.49265	1.5074	0.01105	Q544J8	antigen p97 (melanoma associated) identified by monoclonal antibodies 133.2 and 96.5	-	-	-	-	Mfi2
m.10482	0.871	0.9464	0.02795	Q9CR21	NADH dehydrogenase (ubiquinone) 1, alpha/beta subcomplex, 1; predicted gene 4459	organic acid biosynthetic process;carboxylic acid biosynthetic process;	-	cofactor binding;	Parkinson's disease;Huntington's disease;	Ndufab1
m.11200	1.1247	0.93435	0.05055	Q8BMS1	hydroxyacyl-Coenzyme A dehydrogenase/3-ketoacyl-Coenzyme A thiolase/enoyl-Coenzyme A hydratase (trifunctional protein), alpha subunit	cellular lipid catabolic process;lipid catabolic process;	-	cofactor binding;coenzyme binding;C-acyltransferase activity;	-	Hadha
m.11827	0.60595	0.5936	0.06115	Q64727	vinculin	lamellipodium assembly;	intracellular non-membrane-bounded organelle;non-membrane-bounded organelle;actin cytoskeleton;contractile fiber part;myofibril;contractile fiber;cell junction;cytoskeleton;cell-substrate junction;plasma membrane part;	structural molecule activity;actin binding;cytoskeletal protein binding;	Regulation of actin cytoskeleton;Leukocyte transendothelial migration;Focal adhesion;	Vcl
m.17293	0.75555	0.9184	0.06795	-	-	-	-	-	-	Spna2
m.16882	0.6404	0.92555	0.07375	P25444	predicted gene 9168; predicted gene 7561; predicted gene 12091; predicted gene 5921; predicted gene 8841; predicted gene 8842; predicted gene 7143; predicted gene 4968; predicted gene 6576; predicted gene 8520; predicted gene 7520; similar to 40S ribosomal protein S2; ribosomal protein S2 pseudogene; predicted gene 11687; predicted gene 7502; similar to MGC27348 protein; predicted gene 6456; pred…	translation;	ribosome;intracellular non-membrane-bounded organelle;non-membrane-bounded organelle;ribonucleoprotein complex;ribosomal subunit;small ribosomal subunit;	structural constituent of ribosome;structural molecule activity;	Ribosome;	Rps2
m.17034	0.80845	0.7047	0.0822	P05064	aldolase A, fructose-bisphosphate; predicted gene 8767; predicted gene 7556	carbohydrate catabolic process;hexose metabolic process;monosaccharide metabolic process;hexose catabolic process;glucose catabolic process;monosaccharide catabolic process;cellular carbohydrate catabolic process;glucose metabolic process;alcohol catabolic process;	cytoplasmic vesicle;vesicle;	-	Pentose phosphate pathway;Fructose and mannose metabolism;Glycolysis / Gluconeogenesis;	Aldoa
m.17026	0.6412	1.0051	0.0835	Q9CZX8	predicted gene 4327; predicted gene 8683; similar to 40S ribosomal protein S19; predicted gene 4510; predicted gene 13143; predicted gene 9646; ribosomal protein S19; predicted gene 9091; predicted gene 6636; predicted gene 14072	translation;	ribosome;intracellular non-membrane-bounded organelle;non-membrane-bounded organelle;ribonucleoprotein complex;ribosomal subunit;small ribosomal subunit;cytosol;cytosolic part;	structural constituent of ribosome;structural molecule activity;	Ribosome;	Rps19
m.17655	0.4159	0.96385	0.09025	Q52KG9	chaperonin containing Tcp1, subunit 6a (zeta)	protein folding;	cytosol;chaperonin-containing T-complex;cytosolic part;	unfolded protein binding;	-	Cct6a
m.16582	0.79445	0.7917	0.091	P51881	solute carrier family 25 (mitochondrial carrier, adenine nucleotide translocator), member 5; similar to ADP/ATP translocase 2 (Adenine nucleotide translocator 2) (ANT 2) (ADP,ATP carrier protein 2) (Solute carrier family 25 member 5); predicted gene 5529; predicted gene 8429; predicted gene 5256	-	-	-	Parkinson's disease;Huntington's disease;Calcium signaling pathway;	Slc25a5
m.22943	0.972	0.99425	0.09515	Q9WVL0	glutathione transferase zeta 1 (maleylacetoacetate isomerase)	-	cytosol;	transferase activity, transferring alkyl or aryl (other than methyl) groups;	Glutathione metabolism;	Gstz1
m.6620	2.42925	1.15055	0.09695	D3YXG0	-	-	cell cortex;extracellular matrix part;cell junction;basement membrane;plasma membrane part;proteinaceous extracellular matrix;extracellular matrix;	-	-	-
m.7403	0.7842	0.8791	0.11335	Q8C1W8	nicotinamide nucleotide transhydrogenase	-	-	-	-	-
m.12806	0.9377	1.0711	0.12425	Q3TWR9	glycogenin	hexose metabolic process;monosaccharide metabolic process;glucose metabolic process;	-	-	-	Gyg
m.17770	0.8018	0.95825	0.1302	P61255	ribosomal protein L26; predicted gene 15772; predicted gene 9197; predicted gene 13268; predicted gene 11826; predicted gene 8253; predicted gene 7606	translation;	ribosome;intracellular non-membrane-bounded organelle;non-membrane-bounded organelle;ribonucleoprotein complex;ribosomal subunit;	structural constituent of ribosome;structural molecule activity;	Ribosome;	Rpl26
m.18023	1.13995	1.3433	0.13555	P62918	ribosomal protein L8; similar to 60S ribosomal protein L8	translation;	ribosome;intracellular non-membrane-bounded organelle;non-membrane-bounded organelle;ribonucleoprotein complex;	structural constituent of ribosome;structural molecule activity;	Ribosome;	Rpl8
m.21233	0.6541	1.2059	0.1548	P23591	tissue specific transplantation antigen P35B	-	-	cofactor binding;coenzyme binding;	Amino sugar and nucleotide sugar metabolism;Fructose and mannose metabolism;	Tsta3
m.17653	0.2997	1.0865	0.15995	Q58EA6	similar to 40S ribosomal protein S25; predicted gene 6988; predicted gene 10206; ribosomal protein S25; predicted gene 6029; predicted gene 4963; predicted gene 7926; predicted gene 2225	-	ribosome;intracellular non-membrane-bounded organelle;non-membrane-bounded organelle;ribonucleoprotein complex;	-	Ribosome;	Rps25
m.16157	0.88045	0.75545	0.16075	P62751	predicted gene 3174; predicted gene 8112; predicted gene 8158; ribosomal protein L23a; predicted gene 5384; predicted gene 8264; predicted gene 6233; similar to 60S ribosomal protein L23a; predicted gene 7413; predicted gene 5351; predicted gene 6177; similar to ribosomal protein L23a; predicted gene 7065; predicted gene 7755; predicted gene 10335; predicted gene 8137; predicted gene 3362; predic…	translation;	ribosome;intracellular non-membrane-bounded organelle;non-membrane-bounded organelle;ribonucleoprotein complex;	structural constituent of ribosome;structural molecule activity;	Ribosome;	Gm3362
m.17230	0.6347	0.6985	0.17145	Q3U9V4	guanine nucleotide binding protein (G protein), beta 2	-	plasma membrane part;	-	Chemokine signaling pathway;	Gnb2
m.12335	0.9252	1.31255	0.17295	Q3TND1	FK506 binding protein 2	protein folding;	-	-	-	Fkbp2
m.17761	1.1084	1.4738	0.1738	P47911	predicted gene 6807; predicted gene 6136; predicted gene 6883; predicted gene 5428; similar to ribosomal protein L6; predicted gene 5247; ribosomal protein L6	translation;	ribosome;intracellular non-membrane-bounded organelle;non-membrane-bounded organelle;ribonucleoprotein complex;	structural constituent of ribosome;structural molecule activity;	Ribosome;	Rpl6
m.19282	0.2784	0.38285	0.1799	P84244	predicted gene 14383; predicted gene 3835; predicted gene 14384; predicted gene 12950; predicted gene, 670915; H3 histone, family 3A; predicted gene 12657; predicted gene 6132; predicted gene 10257; predicted gene 7227; H3 histone, family 3B; predicted gene 6128; similar to histone; predicted gene 1986; predicted gene 6186; hypothetical protein LOC676337; predicted gene 6421; predicted gene 2198;…	nucleosome assembly;chromatin assembly;nucleosome organization;protein-DNA complex assembly;DNA packaging;chromatin assembly or disassembly;	intracellular non-membrane-bounded organelle;non-membrane-bounded organelle;nucleosome;protein-DNA complex;chromatin;	-	Systemic lupus erythematosus;	H3f3a
m.18529	0.58165	0.9429	0.1863	Q9Z1N5	HLA-B-associated transcript 1A	-	ribonucleoprotein complex;	-	-	Bat1a
m.15823	0.6841	0.6304	0.20155	A6H5Y3	5-methyltetrahydrofolate-homocysteine methyltransferase	organic acid biosynthetic process;carboxylic acid biosynthetic process;	-	transferase activity, transferring alkyl or aryl (other than methyl) groups;cobalt ion binding;	-	Mtr
m.17746	0.6281	0.7727	0.2099	P62192	similar to peptidase (prosome, macropain) 26S subunit, ATPase 1; protease (prosome, macropain) 26S subunit, ATPase 1	-	-	-	Proteasome;	Psmc1
m.10859	0.889	1.08235	0.2264	Q9R1P0	proteasome (prosome, macropain) subunit, alpha type 4; predicted gene 6542	-	cytosol;	-	Proteasome;	Psma4
m.17640	0.6194	0.7194	0.22945	P80318	chaperonin containing Tcp1, subunit 3 (gamma)	protein folding;	cytosol;chaperonin-containing T-complex;cytosolic part;	unfolded protein binding;	-	Cct3
m.22008	0.555	0.4656	0.23415	Q80SY6	adenosine deaminase-like	-	-	-	-	Adal
m.19270	0.6286	0.1719	0.2404	Q3UR55	ATPase, Na+/K+ transporting, beta 2 polypeptide	-	-	-	Cardiac muscle contraction;	Atp1b2
m.16320	1.01625	0.85565	0.2419	Q9D1A2	CNDP dipeptidase 2 (metallopeptidase M20 family)	-	cytosol;	exopeptidase activity;	-	Cndp2
m.12606	1.05965	1.30815	0.24455	Q69ZW4	hypothetical protein LOC100044229; adaptor protein complex AP-2, alpha 2 subunit	-	cytoplasmic vesicle;plasma membrane part;vesicle;	-	Huntington's disease;Endocytosis;	Ap2a2
m.16714	0.4328	0.6777	0.24555	Q9JLF6	transglutaminase 1, K polypeptide	-	cell junction;plasma membrane part;	-	-	Tgm1
m.21546	1.3	1.4321	0.2513	Q8C2E7	RIKEN cDNA E430025E21 gene	-	-	-	-	Kiaa0196
m.17524	0.8395	0.8847	0.2607	P70670	nascent polypeptide-associated complex alpha polypeptide	-	-	-	-	Naca
m.1283	1.7338	1.05795	0.2644	Q8CHT0	aldehyde dehydrogenase 4 family, member A1	organic acid biosynthetic process;carboxylic acid biosynthetic process;	-	-	Arginine and proline metabolism;	Aldh4a1
m.17421	0.0377	0.27095	0.27205	Q07916	POU domain, class 6, transcription factor 1	-	-	-	-	Pou6f1
m.16929	1.0094	1.0094	0.29185	Q5BLK1	predicted gene 5618; predicted gene 6476; predicted gene 4796; ribosomal protein S6; predicted gene 8172; similar to 40S ribosomal protein S6; predicted gene 14138; similar to ribosomal protein S6; predicted gene 13654; predicted gene 8779; predicted gene 8925; predicted gene 11263	translation;	ribosome;intracellular non-membrane-bounded organelle;non-membrane-bounded organelle;ribonucleoprotein complex;	structural constituent of ribosome;structural molecule activity;	Ribosome;	Rps6
m.10314	0.52795	0.8319	0.30435	Q8BWG8	arrestin, beta 1	-	-	-	Chemokine signaling pathway;Endocytosis;MAPK signaling pathway;	Arrb1
m.18764	0.61545	1.05965	0.3138	Q9D8E6	predicted gene 5835; ribosomal protein L4	translation;	ribosome;intracellular non-membrane-bounded organelle;non-membrane-bounded organelle;ribonucleoprotein complex;	structural constituent of ribosome;structural molecule activity;	Ribosome;	Rpl4
m.10944	0.729	0.88205	0.31825	Q02053	-	-	-	-	-	Uba1
m.18231	0.7798	0.745	0.3262	Q9CPY7	leucine aminopeptidase 3	-	-	exopeptidase activity;	Glutathione metabolism;Arginine and proline metabolism;	Lap3
m.1689	0.9844	0.9244	0.3353	Q91V64	-	-	-	-	-	Isoc1
m.21457	0.6909	0.83265	0.3585	Q61206	platelet-activating factor acetylhydrolase, isoform 1b, subunit 2	lipid catabolic process;	-	-	Ether lipid metabolism;	Pafah1b2
m.13424	0.7244	0.72515	0.3618	Q6PJ87	casein kinase 1, alpha 1	-	-	-	-	Csnk1a1
m.19109	0.6112	1.10315	0.36475	P08113	heat shock protein 90, beta (Grp94), member 1	protein folding;	cytoplasmic vesicle;plasma membrane part;vesicle;	unfolded protein binding;	-	Hsp90b1
m.10705	0.66275	0.7873	0.38785	Q8BGR3	calcium/calmodulin-dependent protein kinase IV	-	-	-	Calcium signaling pathway;	Camk4
m.10771	1.14	1.47235	0.3952	Q8CC13	-	-	-	-	-	Ap1b1
m.10730	0.4462	0.67925	0.4666	Q61166	predicted gene 8545; microtubule-associated protein, RP/EB family, member 1; similar to Microtubule-associated protein RP/EB family member 1 (APC-binding protein EB1) (End-binding protein 1) (EB1)	regulation of cytoskeleton organization;negative regulation of protein complex assembly;negative regulation of protein polymerization;regulation of organelle organization;negative regulation of cytoskeleton organization;regulation of protein polymerization;negative regulation of organelle organization;regulation of protein complex assembly;regulation of cellular component biogenesis;negative regu…	intracellular non-membrane-bounded organelle;non-membrane-bounded organelle;cell cortex;cell cortex part;cortical cytoskeleton;cytoskeleton;plasma membrane part;	cytoskeletal protein binding;	-	Mapre1
m.18443	0.7402	1.27095	0.4727	A2AQ92	dual oxidase 1	-	-	cofactor binding;coenzyme binding;	-	Duox1
m.16961	0.6985	0.7702	0.53255	P20060	hexosaminidase B	carbohydrate catabolic process;cellular lipid catabolic process;lipid catabolic process;	cytoplasmic vesicle;vesicle;	-	Amino sugar and nucleotide sugar metabolism;	Hexb
m.16612	0.99265	0.8667	0.56615	Q69ZN7	myoferlin	-	cytoplasmic vesicle;vesicle;	-	-	Myof
m.7291	0.98325	1.2686	1.90125	Q9ET66	peptidase inhibitor 16	-	-	-	-	Pi16
m.9322	1.9378	1.15025	2.30115	E9Q616	-	-	cell junction;plasma membrane part;	-	-	-
m.14908	2.4335	2.5136	2.3878	Q9JHF7	prostaglandin D2 synthase 2, hematopoietic	organic acid biosynthetic process;carboxylic acid biosynthetic process;	-	transferase activity, transferring alkyl or aryl (other than methyl) groups;	Arachidonic acid metabolism;	Hpgds
m.14339	1.69425	1.92345	2.4135	Q9JJS6	beta-carotene 15,15'-monooxygenase	-	-	-	-	Bcmo1
m.18486	0.6339	1.85385	2.46675	Q4U4S6	xin actin-binding repeat containing 2	cytoskeleton organization;actin cytoskeleton organization;	cell junction;plasma membrane part;	actin binding;cytoskeletal protein binding;	-	Xirp2
m.14126	2.4063	1.1556	2.63075	E9Q616	-	-	cell junction;plasma membrane part;	-	-	-
m.11042	1.11045	1.7286	2.71565	Q8CAH8	protein kinase, cGMP-dependent, type II	-	-	-	Long-term depression;	Prkg2
m.12592	1.4581	1.11785	2.7604	E9PVZ8	-	-	-	-	-	-
m.16178	2.9793	0.995	2.79675	-	-	-	-	-	-	Acan
m.7353	0.97805	1.0729	2.8851	Q3UD67	alanyl-tRNA synthetase	translation;protein folding;response to amino acid stimulus;response to acid;	-	-	-	Aars
m.6949	1.39305	1.59425	3.13835	O35704	serine palmitoyltransferase, long chain base subunit 1	-	-	cofactor binding;C-acyltransferase activity;	-	Sptlc1
m.18094	2.72415	1.84425	3.59715	P28666	C3 and PZP-like, alpha-2-macroglobulin domain containing 8	-	-	-	-	Cpamd8
m.14834	3.1573	1.7308	5.1441	Q8R059	galactose-4-epimerase, UDP	hexose metabolic process;monosaccharide metabolic process;	-	cofactor binding;coenzyme binding;	Amino sugar and nucleotide sugar metabolism;	Gale
m.344	3.78445	3.26675	5.7329	Q8BP48	methionyl aminopeptidase 1	-	-	exopeptidase activity;cobalt ion binding;	-	Metap1
m.1711	9.78495	4.6562	8.4406	B1AWS8	endothelial-specific receptor tyrosine kinase	-	plasma membrane part;	-	-	Tek
