# Supplementary material for: iTRAQ-Based Proteomics Reveals Novel Members Involved in Pathogen Challenge in Sea Cucumber Apostichopus japonicus
Source: PLoS One. 2014 Jun 20;9(6):e100492. doi: 10.1371/journal.pone.0100492 (PMC4065040; doi:10.1371/journal.pone.0100492)
Supplement: Table S3 — GO enrichment of the total differential expressed proteins. (XLS) [file pone.0100492.s003.xls]

## Sheet: BP
Differential proteins invovled into Biological Process
Category	Term	Name	Count	%	PValue	Genes	List Total	Pop Hits	Pop Total	Fold Enrichment	Bonferroni	Benjamini	FDR
GOTERM_BP_FAT	GO:0030834	regulation of actin filament depolymerization	6	4.05405	2.24627e-06	7304993, 117938332, 6671672, 190684696, 6680924, 157277948	126	24	13588	26.9603	0.00197925	0.00197925	0.00349217
GOTERM_BP_FAT	GO:0008064	regulation of actin polymerization or depolymerization	7	4.72973	6.13064e-06	7304993, 117938332, 6671672, 23956222, 190684696, 6680924, 157277948	126	50	13588	15.0978	0.00539265	0.00269997	0.00953073
GOTERM_BP_FAT	GO:0030832	regulation of actin filament length	7	4.72973	6.8961e-06	7304993, 117938332, 6671672, 23956222, 190684696, 6680924, 157277948	126	51	13588	14.8017	0.00606393	0.00202541	0.0107207
GOTERM_BP_FAT	GO:0006412	translation	14	9.45946	7.45295e-06	84662736, 34610207, 6755358, 160333553, 14149647, 33859482, 6677809, 30794450, 18087805, 46430508, 6677777, 12963511, 6677783, 158966704	126	319	13588	4.73285	0.00655197	0.00164203	0.0115863
GOTERM_BP_FAT	GO:0032956	regulation of actin cytoskeleton organization	7	4.72973	1.79188e-05	7304993, 117938332, 6671672, 23956222, 190684696, 6680924, 157277948	126	60	13588	12.5815	0.0156802	0.00315591	0.0278542
GOTERM_BP_FAT	GO:0032970	regulation of actin filament-based process	7	4.72973	1.97251e-05	7304993, 117938332, 6671672, 23956222, 190684696, 6680924, 157277948	126	61	13588	12.3752	0.0172472	0.00289542	0.0306617
GOTERM_BP_FAT	GO:0051693	actin filament capping	5	3.37838	2.37706e-05	7304993, 117938332, 6671672, 190684696, 157277948	126	19	13588	28.3793	0.0207477	0.00299065	0.0369492
GOTERM_BP_FAT	GO:0051493	regulation of cytoskeleton organization	8	5.40541	3.47894e-05	7304993, 117938332, 6671672, 23956222, 190684696, 6680924, 157277948, 111154082	126	99	13588	8.71445	0.0302188	0.00382826	0.0540726
GOTERM_BP_FAT	GO:0030835	negative regulation of actin filament depolymerization	5	3.37838	3.61853e-05	7304993, 117938332, 6671672, 190684696, 157277948	126	21	13588	25.6765	0.0314121	0.00353995	0.0562416
GOTERM_BP_FAT	GO:0043244	regulation of protein complex disassembly	6	4.05405	4.42352e-05	7304993, 117938332, 6671672, 190684696, 6680924, 157277948	126	43	13588	15.0476	0.038265	0.00389403	0.0687493
GOTERM_BP_FAT	GO:0030833	regulation of actin filament polymerization	6	4.05405	5.5326e-05	7304993, 117938332, 6671672, 23956222, 190684696, 157277948	126	45	13588	14.3788	0.0476273	0.00442643	0.0859793
GOTERM_BP_FAT	GO:0030837	negative regulation of actin filament polymerization	5	3.37838	7.43347e-05	7304993, 117938332, 6671672, 190684696, 157277948	126	25	13588	21.5683	0.0634624	0.0054489	0.115504
GOTERM_BP_FAT	GO:0031333	negative regulation of protein complex assembly	5	3.37838	0.000101671	7304993, 117938332, 6671672, 190684696, 157277948	126	27	13588	19.9706	0.0857752	0.00687463	0.157949
GOTERM_BP_FAT	GO:0032272	negative regulation of protein polymerization	5	3.37838	0.000101671	7304993, 117938332, 6671672, 190684696, 157277948	126	27	13588	19.9706	0.0857752	0.00687463	0.157949
GOTERM_BP_FAT	GO:0032271	regulation of protein polymerization	6	4.05405	0.00017363	7304993, 117938332, 6671672, 23956222, 190684696, 157277948	126	57	13588	11.3517	0.142003	0.01088	0.269598
GOTERM_BP_FAT	GO:0043242	negative regulation of protein complex disassembly	5	3.37838	0.000286574	7304993, 117938332, 6671672, 190684696, 157277948	126	35	13588	15.4059	0.223372	0.0167117	0.444602
GOTERM_BP_FAT	GO:0046394	carboxylic acid biosynthetic process	8	5.40541	0.000321298	6996911, 27754007, 21704144, 30520195, 254281300, 7709990, 225543103, 226958349	126	141	13588	6.11865	0.246804	0.0175584	0.498348
GOTERM_BP_FAT	GO:0016053	organic acid biosynthetic process	8	5.40541	0.000321298	6996911, 27754007, 21704144, 30520195, 254281300, 7709990, 225543103, 226958349	126	141	13588	6.11865	0.246804	0.0175584	0.498348
GOTERM_BP_FAT	GO:0043254	regulation of protein complex assembly	6	4.05405	0.000323027	7304993, 117938332, 6671672, 23956222, 190684696, 157277948	126	65	13588	9.95458	0.247953	0.0166224	0.501025
GOTERM_BP_FAT	GO:0033043	regulation of organelle organization	8	5.40541	0.000547001	7304993, 117938332, 6671672, 23956222, 190684696, 6680924, 157277948, 111154082	126	154	13588	5.60214	0.382815	0.0264542	0.847033
GOTERM_BP_FAT	GO:0006094	gluconeogenesis	4	2.7027	0.000772742	9506589, 7110683, 254553458, 226958349	126	20	13588	21.5683	0.494305	0.0352491	1.19463
GOTERM_BP_FAT	GO:0019318	hexose metabolic process	8	5.40541	0.000947967	9506589, 22122523, 33859640, 7110683, 254553458, 7305121, 6671539, 226958349	126	169	13588	5.10491	0.566777	0.0409626	1.46366
GOTERM_BP_FAT	GO:0051494	negative regulation of cytoskeleton organization	5	3.37838	0.000971248	7304993, 117938332, 6671672, 190684696, 157277948	126	48	13588	11.2335	0.575591	0.0399906	1.49935
GOTERM_BP_FAT	GO:0006457	protein folding	7	4.72973	0.00112177	126521835, 34610207, 6755863, 6679805, 31981690, 6753320, 6753324	126	127	13588	5.94401	0.628408	0.0440007	1.72984
GOTERM_BP_FAT	GO:0044087	regulation of cellular component biogenesis	6	4.05405	0.0013623	7304993, 117938332, 6671672, 23956222, 190684696, 157277948	126	89	13588	7.2702	0.699518	0.050934	2.09708
GOTERM_BP_FAT	GO:0006090	pyruvate metabolic process	4	2.7027	0.00150763	9506589, 7110683, 254553458, 226958349	126	25	13588	17.2546	0.735716	0.053938	2.31835
GOTERM_BP_FAT	GO:0019319	hexose biosynthetic process	4	2.7027	0.00150763	9506589, 7110683, 254553458, 226958349	126	25	13588	17.2546	0.735716	0.053938	2.31835
GOTERM_BP_FAT	GO:0034637	cellular carbohydrate biosynthetic process	5	3.37838	0.00173257	9506589, 7110683, 254553458, 7305121, 226958349	126	56	13588	9.62868	0.783346	0.0593443	2.65991
GOTERM_BP_FAT	GO:0006006	glucose metabolic process	7	4.72973	0.00184839	9506589, 33859640, 7110683, 254553458, 7305121, 6671539, 226958349	126	140	13588	5.39206	0.80442	0.0608321	2.83533
GOTERM_BP_FAT	GO:0005996	monosaccharide metabolic process	8	5.40541	0.00191963	9506589, 22122523, 33859640, 7110683, 254553458, 7305121, 6671539, 226958349	126	191	13588	4.51691	0.816352	0.0608387	2.94309
GOTERM_BP_FAT	GO:0010639	negative regulation of organelle organization	5	3.37838	0.00252242	7304993, 117938332, 6671672, 190684696, 157277948	126	62	13588	8.69688	0.892212	0.0764743	3.85041
GOTERM_BP_FAT	GO:0046364	monosaccharide biosynthetic process	4	2.7027	0.00283048	9506589, 7110683, 254553458, 226958349	126	31	13588	13.915	0.917917	0.0825964	4.31104
GOTERM_BP_FAT	GO:0007010	cytoskeleton organization	10	6.75676	0.00315745	77812697, 50872159, 61097906, 7304993, 66841385, 6671672, 77812699, 114326502, 190684696, 6680924, 111154082	126	326	13588	3.30801	0.938534	0.0887845	4.79767
GOTERM_BP_FAT	GO:0032535	regulation of cellular component size	7	4.72973	0.0037118	7304993, 117938332, 6671672, 23956222, 190684696, 6680924, 157277948	126	161	13588	4.68875	0.962368	0.100398	5.61743
GOTERM_BP_FAT	GO:0006334	nucleosome assembly	5	3.37838	0.00455503	6680159, 119433657, 21361209, 31560697, 28316760	126	73	13588	7.38639	0.982167	0.11824	6.85174
GOTERM_BP_FAT	GO:0009309	amine biosynthetic process	5	3.37838	0.00455503	6996911, 21704144, 131888589, 7709990, 225543103	126	73	13588	7.38639	0.982167	0.11824	6.85174
GOTERM_BP_FAT	GO:0046165	alcohol biosynthetic process	4	2.7027	0.00470067	9506589, 7110683, 254553458, 226958349	126	37	13588	11.6585	0.984326	0.118326	7.06339
GOTERM_BP_FAT	GO:0031497	chromatin assembly	5	3.37838	0.00501565	6680159, 119433657, 21361209, 31560697, 28316760	126	75	13588	7.18942	0.988144	0.12229	7.51959
GOTERM_BP_FAT	GO:0034728	nucleosome organization	5	3.37838	0.00525726	6680159, 119433657, 21361209, 31560697, 28316760	126	76	13588	7.09482	0.99043	0.124388	7.8681
GOTERM_BP_FAT	GO:0065004	protein-DNA complex assembly	5	3.37838	0.00525726	6680159, 119433657, 21361209, 31560697, 28316760	126	76	13588	7.09482	0.99043	0.124388	7.8681
GOTERM_BP_FAT	GO:0030029	actin filament-based process	7	4.72973	0.00571552	77812697, 61097906, 7304993, 66841385, 6671672, 77812699, 124053459, 6680924	126	176	13588	4.28914	0.993626	0.131017	8.52575
GOTERM_BP_FAT	GO:0016052	carbohydrate catabolic process	5	3.37838	0.00658257	33859640, 254553458, 6754186, 6671539, 226958349	126	81	13588	6.65687	0.997047	0.145666	9.75806
GOTERM_BP_FAT	GO:0001101	response to acid	3	2.02703	0.00710668	70794809, 34610207, 6680924	126	14	13588	23.1088	0.998146	0.152563	10.4954
GOTERM_BP_FAT	GO:0016051	carbohydrate biosynthetic process	5	3.37838	0.00716934	9506589, 7110683, 254553458, 7305121, 226958349	126	83	13588	6.49646	0.998246	0.150172	10.5832
GOTERM_BP_FAT	GO:0008652	cellular amino acid biosynthetic process	4	2.7027	0.00764758	6996911, 21704144, 7709990, 225543103	126	44	13588	9.80375	0.998854	0.155725	11.2505
GOTERM_BP_FAT	GO:0051129	negative regulation of cellular component organization	5	3.37838	0.0106215	7304993, 117938332, 6671672, 190684696, 157277948	126	93	13588	5.79792	0.999919	0.20524	15.2965
GOTERM_BP_FAT	GO:0019320	hexose catabolic process	4	2.7027	0.0121017	33859640, 254553458, 6671539, 226958349	126	52	13588	8.29548	0.999978	0.225616	17.2454
GOTERM_BP_FAT	GO:0006007	glucose catabolic process	4	2.7027	0.0121017	33859640, 254553458, 6671539, 226958349	126	52	13588	8.29548	0.999978	0.225616	17.2454
GOTERM_BP_FAT	GO:0046365	monosaccharide catabolic process	4	2.7027	0.0134038	33859640, 254553458, 6671539, 226958349	126	54	13588	7.98824	0.999993	0.241788	18.9249
GOTERM_BP_FAT	GO:0006323	DNA packaging	5	3.37838	0.0140468	6680159, 119433657, 21361209, 31560697, 28316760	126	101	13588	5.33868	0.999996	0.24691	19.7425
GOTERM_BP_FAT	GO:0044275	cellular carbohydrate catabolic process	4	2.7027	0.0177733	33859640, 254553458, 6671539, 226958349	126	60	13588	7.18942	1	0.296361	24.331
GOTERM_BP_FAT	GO:0006333	chromatin assembly or disassembly	5	3.37838	0.0181031	6680159, 119433657, 21361209, 31560697, 28316760	126	109	13588	4.94685	1	0.295515	24.7251
GOTERM_BP_FAT	GO:0030036	actin cytoskeleton organization	6	4.05405	0.0181591	77812697, 61097906, 7304993, 66841385, 6671672, 77812699, 6680924	126	165	13588	3.9215	1	0.291004	24.7918
GOTERM_BP_FAT	GO:0046164	alcohol catabolic process	4	2.7027	0.0219512	33859640, 254553458, 6671539, 226958349	126	65	13588	6.63639	1	0.334918	29.183
GOTERM_BP_FAT	GO:0009719	response to endogenous stimulus	6	4.05405	0.0275075	70794809, 21704144, 34610207, 6671672, 6680924, 33468969	126	184	13588	3.51656	1	0.394725	35.1857
GOTERM_BP_FAT	GO:0065003	macromolecular complex assembly	8	5.40541	0.0365717	6680159, 119433657, 21361209, 84370353, 6671672, 6753060, 31560697, 28316760	126	338	13588	2.55246	1	0.481708	43.967
GOTERM_BP_FAT	GO:0006732	coenzyme metabolic process	5	3.37838	0.042963	33859640, 160298219, 27369992, 226958349, 29293809	126	143	13588	3.77067	1	0.532071	49.4753
GOTERM_BP_FAT	GO:0043200	response to amino acid stimulus	2	1.35135	0.0451645	34610207, 6680924	126	5	13588	43.1365	1	0.543377	51.2523
GOTERM_BP_FAT	GO:0006733	oxidoreduction coenzyme metabolic process	3	2.02703	0.0475935	33859640, 27369992, 226958349	126	38	13588	8.51378	1	0.555807	53.145
GOTERM_BP_FAT	GO:0043603	cellular amide metabolic process	3	2.02703	0.0498712	6996911, 33859640, 226958349	126	39	13588	8.29548	1	0.566375	54.8571
GOTERM_BP_FAT	GO:0048477	oogenesis	3	2.02703	0.0498712	6677809, 70794809, 6754186	126	39	13588	8.29548	1	0.566375	54.8571
GOTERM_BP_FAT	GO:0034622	cellular macromolecular complex assembly	6	4.05405	0.0500406	6680159, 119433657, 21361209, 6671672, 31560697, 28316760	126	217	13588	2.98179	1	0.560994	54.982
GOTERM_BP_FAT	GO:0043933	macromolecular complex subunit organization	8	5.40541	0.052803	6680159, 119433657, 21361209, 84370353, 6671672, 6753060, 31560697, 28316760	126	367	13588	2.35076	1	0.574465	56.9747
GOTERM_BP_FAT	GO:0044271	nitrogen compound biosynthetic process	7	4.72973	0.0602112	6996911, 21704144, 131888589, 7709990, 225543103, 7242138, 110626056	126	302	13588	2.49963	1	0.617458	61.919
GOTERM_BP_FAT	GO:0006096	glycolysis	3	2.02703	0.0618229	254553458, 6671539, 226958349	126	44	13588	7.35281	1	0.621088	62.9218
GOTERM_BP_FAT	GO:0006468	protein amino acid phosphorylation	11	7.43243	0.0706132	70794809, 77812697, 6755156, 117938332, 6671672, 77812699, 114326502, 161086922, 6678617, 6680924, 111185951, 146134398	126	640	13588	1.85352	1	0.66537	67.9699
GOTERM_BP_FAT	GO:0006098	pentose-phosphate shunt	2	1.35135	0.0712857	33859640, 226958349	126	8	13588	26.9603	1	0.662816	68.3283
GOTERM_BP_FAT	GO:0007155	cell adhesion	10	6.75676	0.0738856	70794809, 226958549, 7242138, 114326502, 31543942, 111185951, 6755987, 116875858, 111154082, 256665241	126	561	13588	1.9223	1	0.670388	69.679
GOTERM_BP_FAT	GO:0030030	cell projection organization	7	4.72973	0.0741789	6755156, 116256499, 114326502, 31543942, 6680924, 157277948, 116256491, 111154082	126	319	13588	2.36642	1	0.665943	69.828
GOTERM_BP_FAT	GO:0022610	biological adhesion	10	6.75676	0.0745278	70794809, 226958549, 7242138, 114326502, 31543942, 111185951, 6755987, 116875858, 111154082, 256665241	126	562	13588	1.91888	1	0.661867	70.0042
GOTERM_BP_FAT	GO:0034621	cellular macromolecular complex subunit organization	6	4.05405	0.0757359	6680159, 119433657, 21361209, 6671672, 31560697, 28316760	126	245	13588	2.64101	1	0.662225	70.6072
GOTERM_BP_FAT	GO:0007160	cell-matrix adhesion	3	2.02703	0.0772915	114326502, 111185951, 6755987	126	50	13588	6.47048	1	0.664299	71.367
GOTERM_BP_FAT	GO:0019637	organophosphate metabolic process	5	3.37838	0.0793009	167860141, 33563294, 6680139, 6754186, 226958349	126	176	13588	3.06367	1	0.668501	72.3212
GOTERM_BP_FAT	GO:0051186	cofactor metabolic process	5	3.37838	0.0871592	33859640, 160298219, 27369992, 226958349, 29293809	126	182	13588	2.96267	1	0.698954	75.7746
GOTERM_BP_FAT	GO:0006091	generation of precursor metabolites and energy	6	4.05405	0.093109	27754007, 7110683, 254553458, 7305121, 6671539, 226958349	126	261	13588	2.47911	1	0.718509	78.1164
GOTERM_BP_FAT	GO:0044242	cellular lipid catabolic process	3	2.02703	0.0938264	167860141, 6754186, 33859811	126	56	13588	5.77721	1	0.716175	78.384
GOTERM_BP_FAT	GO:0007015	actin filament organization	3	2.02703	0.0938264	61097906, 7304993, 6680924	126	56	13588	5.77721	1	0.716175	78.384
GOTERM_BP_FAT	GO:0007292	female gamete generation	3	2.02703	0.0938264	6677809, 70794809, 6754186	126	56	13588	5.77721	1	0.716175	78.384
GOTERM_BP_FAT	GO:0031589	cell-substrate adhesion	3	2.02703	0.0966746	114326502, 111185951, 6755987	126	57	13588	5.67586	1	0.722261	79.4164
GOTERM_BP_FAT	GO:0051591	response to cAMP	2	1.35135	0.0966978	21704144, 150010671	126	11	13588	19.6075	1	0.717294	79.4247
Differential proteins invovled into Celluar Component
Category	Term	Name	Count	%	PValue	Genes	List Total	Pop Hits	Pop Total	Fold Enrichment	Bonferroni	Benjamini	FDR
GOTERM_CC_FAT	GO:0043232	intracellular non-membrane-bounded organelle	43	29.0541	1.40793e-08	39930325, 119433657, 50872159, 21312352, 21361209, 6671672, 190684696, 6755995, 114326502, 31560697, 14149647, 111154082, 6677809, 30794450, 61097906, 7305443, 117938332, 124053459, 20806109, 19482160, 46430508, 12963511, 6677777, 22122825, 77812697, 6680159, 84662736, 77812699, 31543942, 6680924, 157277948, 6755358, 160333553, 28316760, 256000792, 7304993, 28372479, 18087805, 23956222, 161760667…	115	1919	12504	2.43638	2.88625e-06	2.88625e-06	1.77183e-05
GOTERM_CC_FAT	GO:0043228	non-membrane-bounded organelle	43	29.0541	1.40793e-08	39930325, 119433657, 50872159, 21312352, 21361209, 6671672, 190684696, 6755995, 114326502, 31560697, 14149647, 111154082, 6677809, 30794450, 61097906, 7305443, 117938332, 124053459, 20806109, 19482160, 46430508, 12963511, 6677777, 22122825, 77812697, 6680159, 84662736, 77812699, 31543942, 6680924, 157277948, 6755358, 160333553, 28316760, 256000792, 7304993, 28372479, 18087805, 23956222, 161760667…	115	1919	12504	2.43638	2.88625e-06	2.88625e-06	1.77183e-05
GOTERM_CC_FAT	GO:0005840	ribosome	14	9.45946	1.96247e-08	84662736, 6755358, 160333553, 14149647, 6677809, 30794450, 28372479, 7305443, 18087805, 46430508, 6677777, 12963511, 6677783, 158966704	115	192	12504	7.92826	4.02305e-06	2.01153e-06	2.46969e-05
GOTERM_CC_FAT	GO:0030529	ribonucleoprotein complex	19	12.8378	1.78877e-07	84662736, 21312352, 6755358, 6754220, 160333553, 14149647, 6677809, 33859482, 30794450, 85060507, 28372479, 7305443, 183980004, 18087805, 46430508, 9790069, 6677777, 12963511, 6677783, 158966704	115	462	12504	4.4716	3.6669e-05	1.22232e-05	0.000225109
GOTERM_CC_FAT	GO:0015629	actin cytoskeleton	10	6.75676	0.00010531	77812697, 256000792, 61097906, 117938332, 6671672, 77812699, 124053459, 6755995, 31543942, 6680924, 111154082	115	205	12504	5.30392	0.0213583	0.00538288	0.132448
GOTERM_CC_FAT	GO:0005829	cytosol	16	10.8108	0.000134277	31981273, 157951596, 6671672, 31981690, 6680924, 255958245, 14149647, 6755196, 131888589, 126521835, 167860141, 110625656, 6753320, 6678617, 12963511, 6753324	115	549	12504	3.16883	0.0271531	0.00549058	0.168851
GOTERM_CC_FAT	GO:0005938	cell cortex	8	5.40541	0.000150424	61097906, 7304993, 117938332, 6671672, 124053459, 6680924, 28173550, 83921574	115	126	12504	6.90352	0.0303686	0.0051267	0.189139
GOTERM_CC_FAT	GO:0044448	cell cortex part	6	4.05405	0.000528906	61097906, 117938332, 6671672, 6680924, 28173550, 83921574	115	73	12504	8.93675	0.10278	0.0153741	0.663573
GOTERM_CC_FAT	GO:0031410	cytoplasmic vesicle	14	9.45946	0.000717028	6679485, 6671672, 6755863, 31981690, 6754186, 42415475, 6756041, 111154082, 282398108, 61097906, 167860141, 6680840, 21703798, 6671539	115	508	12504	2.99651	0.136744	0.0182126	0.898616
GOTERM_CC_FAT	GO:0031982	vesicle	14	9.45946	0.000873992	6679485, 6671672, 6755863, 31981690, 6754186, 42415475, 6756041, 111154082, 282398108, 61097906, 167860141, 6680840, 21703798, 6671539	115	519	12504	2.933	0.1641	0.0197193	1.09434
GOTERM_CC_FAT	GO:0048770	pigment granule	6	4.05405	0.00105929	282398108, 6680840, 6755863, 31981690, 42415475, 6756041	115	85	12504	7.67509	0.195287	0.0214926	1.32493
GOTERM_CC_FAT	GO:0042470	melanosome	6	4.05405	0.00105929	282398108, 6680840, 6755863, 31981690, 42415475, 6756041	115	85	12504	7.67509	0.195287	0.0214926	1.32493
GOTERM_CC_FAT	GO:0005856	cytoskeleton	22	14.8649	0.0011175	39930325, 22122825, 77812697, 50872159, 6671672, 77812699, 190684696, 6755995, 114326502, 31543942, 6680924, 157277948, 111154082, 256000792, 61097906, 7304993, 117938332, 23956222, 124053459, 161760667, 112983636, 19482160, 28173550	115	1122	12504	2.13197	0.204843	0.0206222	1.39727
GOTERM_CC_FAT	GO:0005832	chaperonin-containing T-complex	3	2.02703	0.00167938	126521835, 6753320, 6753324	115	7	12504	46.5988	0.29147	0.0283053	2.093
GOTERM_CC_FAT	GO:0000786	nucleosome	5	3.37838	0.00243394	6680159, 119433657, 21361209, 31560697, 28316760	115	62	12504	8.76858	0.393205	0.0376991	3.0202
GOTERM_CC_FAT	GO:0044445	cytosolic part	5	3.37838	0.00258091	126521835, 6753320, 12963511, 6753324, 14149647	115	63	12504	8.6294	0.41126	0.0371338	3.19987
GOTERM_CC_FAT	GO:0033279	ribosomal subunit	5	3.37838	0.00305822	18087805, 12963511, 6677777, 14149647, 158966704	115	66	12504	8.23715	0.466286	0.0409957	3.78121
GOTERM_CC_FAT	GO:0030055	cell-substrate junction	5	3.37838	0.00305822	61097906, 6671672, 114326502, 31543942, 111154082	115	66	12504	8.23715	0.466286	0.0409957	3.78121
GOTERM_CC_FAT	GO:0016023	cytoplasmic membrane-bounded vesicle	11	7.43243	0.00451389	282398108, 61097906, 6671672, 6680840, 6755863, 31981690, 6754186, 42415475, 6671539, 6756041, 111154082	115	414	12504	2.88897	0.604436	0.0563172	5.53438
GOTERM_CC_FAT	GO:0032993	protein-DNA complex	5	3.37838	0.00484481	6680159, 119433657, 21361209, 31560697, 28316760	115	75	12504	7.2487	0.630498	0.0568828	5.92881
GOTERM_CC_FAT	GO:0031988	membrane-bounded vesicle	11	7.43243	0.00498913	282398108, 61097906, 6671672, 6680840, 6755863, 31981690, 6754186, 42415475, 6671539, 6756041, 111154082	115	420	12504	2.8477	0.641322	0.0553709	6.10035
GOTERM_CC_FAT	GO:0030863	cortical cytoskeleton	4	2.7027	0.0069876	61097906, 117938332, 6671672, 6680924	115	43	12504	10.1145	0.762476	0.072866	8.44635
GOTERM_CC_FAT	GO:0044449	contractile fiber part	5	3.37838	0.00784324	77812697, 256000792, 61097906, 117938332, 77812699, 31543942	115	86	12504	6.32154	0.800951	0.0775389	9.43418
GOTERM_CC_FAT	GO:0030016	myofibril	5	3.37838	0.0095359	77812697, 256000792, 61097906, 117938332, 77812699, 31543942	115	91	12504	5.9742	0.859738	0.0892941	11.3595
GOTERM_CC_FAT	GO:0043292	contractile fiber	5	3.37838	0.0110492	77812697, 256000792, 61097906, 117938332, 77812699, 31543942	115	95	12504	5.72265	0.897479	0.0983523	13.0489
GOTERM_CC_FAT	GO:0043233	organelle lumen	19	12.8378	0.0142582	84662736, 21312352, 84370353, 6755863, 42415475, 6680924, 6754220, 160333553, 33468969, 85060507, 183980004, 225543103, 6680840, 161760667, 20806109, 27369992, 8393866, 33859811, 6671539, 12963511	115	1136	12504	1.81855	0.947343	0.120145	16.5336
GOTERM_CC_FAT	GO:0005925	focal adhesion	4	2.7027	0.0151143	61097906, 6671672, 114326502, 31543942	115	57	12504	7.63021	0.955935	0.121981	17.4412
GOTERM_CC_FAT	GO:0005912	adherens junction	5	3.37838	0.0159829	61097906, 239787887, 6671672, 114326502, 31543942	115	106	12504	5.12879	0.963226	0.123762	18.3528
GOTERM_CC_FAT	GO:0005924	cell-substrate adherens junction	4	2.7027	0.0181113	61097906, 6671672, 114326502, 31543942	115	61	12504	7.12986	0.976408	0.134207	20.5477
GOTERM_CC_FAT	GO:0031974	membrane-enclosed lumen	19	12.8378	0.0193594	84662736, 21312352, 84370353, 6755863, 42415475, 6680924, 6754220, 160333553, 33468969, 85060507, 183980004, 225543103, 6680840, 161760667, 20806109, 27369992, 8393866, 33859811, 6671539, 12963511	115	1174	12504	1.75969	0.981823	0.137939	21.8093
GOTERM_CC_FAT	GO:0030027	lamellipodium	4	2.7027	0.0197248	7304993, 23956222, 114326502, 157277948	115	63	12504	6.90352	0.98316	0.135719	22.1752
GOTERM_CC_FAT	GO:0070161	anchoring junction	5	3.37838	0.0259929	61097906, 239787887, 6671672, 114326502, 31543942	115	123	12504	4.41994	0.995479	0.16987	28.2109
GOTERM_CC_FAT	GO:0070013	intracellular organelle lumen	18	12.1622	0.0275739	84662736, 21312352, 84370353, 6755863, 42415475, 6680924, 6754220, 160333553, 33468969, 85060507, 183980004, 225543103, 6680840, 161760667, 20806109, 27369992, 8393866, 33859811, 12963511	115	1133	12504	1.7274	0.99676	0.173924	29.6637
GOTERM_CC_FAT	GO:0005788	endoplasmic reticulum lumen	4	2.7027	0.0279388	84370353, 6680840, 6755863, 42415475	115	72	12504	6.04058	0.997	0.170877	29.9951
GOTERM_CC_FAT	GO:0015935	small ribosomal subunit	3	2.02703	0.0285001	18087805, 12963511, 158966704	115	29	12504	11.248	0.997335	0.169087	30.502
GOTERM_CC_FAT	GO:0030017	sarcomere	4	2.7027	0.0365437	77812697, 256000792, 61097906, 117938332, 77812699	115	80	12504	5.43652	0.999515	0.206471	37.4061
GOTERM_CC_FAT	GO:0016323	basolateral plasma membrane	5	3.37838	0.0399491	61097906, 6671672, 114326502, 31543942, 111154082	115	141	12504	3.85569	0.999765	0.217932	40.1341
GOTERM_CC_FAT	GO:0044432	endoplasmic reticulum part	6	4.05405	0.0601031	282398108, 84370353, 6680840, 6755863, 42415475, 46195798	115	231	12504	2.82417	0.999997	0.304452	54.1621
GOTERM_CC_FAT	GO:0031430	M band	2	1.35135	0.0621148	77812697, 117938332, 77812699	115	7	12504	31.0658	0.999998	0.305923	55.3816
GOTERM_CC_FAT	GO:0000785	chromatin	5	3.37838	0.0640669	6680159, 119433657, 21361209, 31560697, 28316760	115	165	12504	3.29486	0.999999	0.307084	56.5363
GOTERM_CC_FAT	GO:0042995	cell projection	10	6.75676	0.0792695	22122825, 6679485, 7304993, 6671672, 116256499, 23956222, 114326502, 190684696, 6671539, 157277948, 116256491	115	575	12504	1.89096	1	0.359522	64.6311
GOTERM_CC_FAT	GO:0031252	cell leading edge	4	2.7027	0.0825464	7304993, 23956222, 114326502, 157277948	115	112	12504	3.88323	1	0.364191	66.183
GOTERM_CC_FAT	GO:0044430	cytoskeletal part	12	8.10811	0.0947523	39930325, 77812697, 50872159, 6671672, 77812699, 6680924, 256000792, 61097906, 117938332, 124053459, 161760667, 112983636, 28173550	115	774	12504	1.68574	1	0.39961	71.4284
GOTERM_CC_FAT	GO:0000502	proteasome complex	3	2.02703	0.0980306	6755196, 6679501, 255958245	115	58	12504	5.62399	1	0.403021	72.7036
Differential proteins invovled into Molecular Functions
Category	Term	Name	Count	%	PValue	Genes	List Total	Pop Hits	Pop Total	Fold Enrichment	Bonferroni	Benjamini	FDR
GOTERM_MF_FAT	GO:0003779	actin binding	18	12.1622	3.25976e-09	22122825, 111607453, 266456824, 6671672, 66841385, 190684696, 6755995, 31543942, 6680924, 157277948, 111154082, 256000792, 61097906, 7304993, 117938332, 23956222, 124053459, 19482160	132	288	13288	6.29167	9.94226e-07	9.94226e-07	4.367e-06
GOTERM_MF_FAT	GO:0005198	structural molecule activity	20	13.5135	8.47092e-08	77812697, 84662736, 50872159, 77812699, 114326502, 31543942, 6755358, 160333553, 14149647, 6677809, 30794450, 256000792, 18087805, 117938332, 161760667, 46430508, 112983636, 6677777, 12963511, 6677783, 158966704	132	450	13288	4.47407	2.5836e-05	1.29181e-05	0.000113482
GOTERM_MF_FAT	GO:0003735	structural constituent of ribosome	12	8.10811	2.7914e-07	6677809, 30794450, 84662736, 18087805, 46430508, 6755358, 160333553, 12963511, 6677777, 14149647, 6677783, 158966704	132	151	13288	8	8.51342e-05	2.83789e-05	0.000373955
GOTERM_MF_FAT	GO:0008092	cytoskeletal protein binding	18	12.1622	6.3829e-07	22122825, 111607453, 266456824, 6671672, 66841385, 190684696, 6755995, 31543942, 6680924, 157277948, 111154082, 256000792, 61097906, 7304993, 117938332, 23956222, 124053459, 19482160	132	414	13288	4.37681	0.000194659	4.86684e-05	0.000855094
GOTERM_MF_FAT	GO:0030554	adenyl nucleotide binding	29	19.5946	0.000878499	6996911, 39930325, 21704144, 21312352, 34610207, 6679501, 150010671, 146134398, 6755156, 33563294, 124053459, 161086922, 6753320, 9790069, 6678617, 6753324, 22122825, 77812697, 30520195, 77812699, 6755863, 6680139, 31981690, 6678481, 29293809, 70794809, 126521835, 23956222, 209862989, 111185951	132	1535	13288	1.90185	0.235138	0.0522002	1.17051
GOTERM_MF_FAT	GO:0000166	nucleotide binding	37	25	0.000925516	6996911, 39930325, 21704144, 21312352, 6679501, 34610207, 150010671, 146134398, 6755156, 7110683, 33563294, 124053459, 20806109, 161086922, 6753320, 6678617, 9790069, 46430508, 33859811, 6753324, 22122825, 77812697, 30520195, 6680139, 77812699, 6755863, 31981690, 6678481, 29293809, 6754220, 33859482, 70794809, 85060507, 126521835, 183980004, 23956222, 209862989, 111185951, 28173550	132	2183	13288	1.70621	0.246038	0.0459783	1.2328
GOTERM_MF_FAT	GO:0001883	purine nucleoside binding	29	19.5946	0.00100165	6996911, 39930325, 21704144, 21312352, 34610207, 6679501, 150010671, 146134398, 6755156, 33563294, 124053459, 161086922, 6753320, 9790069, 6678617, 6753324, 22122825, 77812697, 30520195, 77812699, 6755863, 6680139, 31981690, 6678481, 29293809, 70794809, 126521835, 23956222, 209862989, 111185951	132	1548	13288	1.88587	0.263359	0.0427254	1.33358
GOTERM_MF_FAT	GO:0001882	nucleoside binding	29	19.5946	0.00110643	6996911, 39930325, 21704144, 21312352, 34610207, 6679501, 150010671, 146134398, 6755156, 33563294, 124053459, 161086922, 6753320, 9790069, 6678617, 6753324, 22122825, 77812697, 30520195, 77812699, 6755863, 6680139, 31981690, 6678481, 29293809, 70794809, 126521835, 23956222, 209862989, 111185951	132	1558	13288	1.87377	0.286554	0.0413278	1.47213
GOTERM_MF_FAT	GO:0005524	ATP binding	27	18.2432	0.00165788	6996911, 39930325, 21704144, 21312352, 34610207, 6679501, 146134398, 6755156, 33563294, 124053459, 161086922, 6753320, 9790069, 6678617, 6753324, 22122825, 77812697, 6755863, 77812699, 6680139, 31981690, 6678481, 29293809, 70794809, 126521835, 23956222, 111185951, 209862989	132	1443	13288	1.88358	0.397141	0.0546785	2.19833
GOTERM_MF_FAT	GO:0048037	cofactor binding	9	6.08108	0.00178323	27754007, 22122523, 30520195, 29244577, 225579052, 150010671, 20806109, 8393866, 33859811	132	226	13288	4.00885	0.419794	0.052982	2.36272
GOTERM_MF_FAT	GO:0032559	adenyl ribonucleotide binding	27	18.2432	0.00195783	6996911, 39930325, 21704144, 21312352, 34610207, 6679501, 146134398, 6755156, 33563294, 124053459, 161086922, 6753320, 9790069, 6678617, 6753324, 22122825, 77812697, 6755863, 77812699, 6680139, 31981690, 6678481, 29293809, 70794809, 126521835, 23956222, 111185951, 209862989	132	1460	13288	1.86164	0.449938	0.0528887	2.59126
GOTERM_MF_FAT	GO:0017076	purine nucleotide binding	32	21.6216	0.00215613	6996911, 39930325, 21704144, 21312352, 34610207, 6679501, 150010671, 146134398, 6755156, 7110683, 33563294, 124053459, 161086922, 6753320, 9790069, 6678617, 6753324, 22122825, 77812697, 30520195, 77812699, 6755863, 6680139, 31981690, 6678481, 29293809, 33859482, 70794809, 126521835, 23956222, 209862989, 111185951, 28173550	132	1871	13288	1.72172	0.482284	0.053383	2.85021
GOTERM_MF_FAT	GO:0032555	purine ribonucleotide binding	30	20.2703	0.00449761	6996911, 39930325, 21704144, 21312352, 34610207, 6679501, 146134398, 6755156, 7110683, 33563294, 124053459, 161086922, 6753320, 9790069, 6678617, 6753324, 22122825, 77812697, 77812699, 6755863, 6680139, 31981690, 6678481, 29293809, 33859482, 70794809, 126521835, 23956222, 209862989, 111185951, 28173550	132	1796	13288	1.68151	0.747126	0.100358	5.86018
GOTERM_MF_FAT	GO:0032553	ribonucleotide binding	30	20.2703	0.00449761	6996911, 39930325, 21704144, 21312352, 34610207, 6679501, 146134398, 6755156, 7110683, 33563294, 124053459, 161086922, 6753320, 9790069, 6678617, 6753324, 22122825, 77812697, 77812699, 6755863, 6680139, 31981690, 6678481, 29293809, 33859482, 70794809, 126521835, 23956222, 209862989, 111185951, 28173550	132	1796	13288	1.68151	0.747126	0.100358	5.86018
GOTERM_MF_FAT	GO:0051082	unfolded protein binding	5	3.37838	0.00500698	126521835, 6755863, 31981690, 6753320, 6753324	132	70	13288	7.19048	0.783673	0.103588	6.50344
GOTERM_MF_FAT	GO:0016860	intramolecular oxidoreductase activity	4	2.7027	0.00614101	254281300, 254553458, 42415475, 226958349	132	38	13288	10.5965	0.847224	0.117726	7.92097
GOTERM_MF_FAT	GO:0016836	hydro-lyase activity	4	2.7027	0.00812176	22122523, 157951596, 225579052, 33859811	132	42	13288	9.5873	0.916862	0.143973	10.3493
GOTERM_MF_FAT	GO:0051015	actin filament binding	4	2.7027	0.012401	61097906, 7304993, 266456824, 124053459	132	49	13288	8.21769	0.977762	0.200589	15.3945
GOTERM_MF_FAT	GO:0050662	coenzyme binding	6	4.05405	0.0210541	22122523, 30520195, 225579052, 150010671, 20806109, 33859811	132	160	13288	3.775	0.998482	0.302713	24.8036
GOTERM_MF_FAT	GO:0019843	rRNA binding	3	2.02703	0.0231042	46430508, 6755358, 14149647	132	24	13288	12.5833	0.999199	0.312872	26.8861
GOTERM_MF_FAT	GO:0005200	structural constituent of cytoskeleton	3	2.02703	0.0329207	77812697, 256000792, 117938332, 77812699	132	29	13288	10.4138	0.999963	0.399799	36.1384
GOTERM_MF_FAT	GO:0004579	dolichyl-diphosphooligosaccharide-protein glycotransferase activity	2	1.35135	0.0670165	282398108, 46195798	132	7	13288	28.7619	1	0.634864	60.517
GOTERM_MF_FAT	GO:0004576	oligosaccharyl transferase activity	2	1.35135	0.0670165	282398108, 46195798	132	7	13288	28.7619	1	0.634864	60.517
GOTERM_MF_FAT	GO:0004713	protein tyrosine kinase activity	5	3.37838	0.0789782	70794809, 6671672, 6678617, 111185951, 146134398	132	164	13288	3.06911	1	0.680367	66.785
GOTERM_MF_FAT	GO:0016861	intramolecular oxidoreductase activity, interconverting aldoses and ketoses	2	1.35135	0.0853318	254553458, 226958349	132	9	13288	22.3704	1	0.693577	69.7267
GOTERM_MF_FAT	GO:0016765	transferase activity, transferring alkyl or aryl (other than methyl) groups	3	2.02703	0.0960614	21704144, 254281300, 160298219	132	53	13288	5.69811	1	0.722924	74.1532
