# Supplementary material for: iTRAQ-Based Proteomics Reveals Novel Members Involved in Pathogen Challenge in Sea Cucumber Apostichopus japonicus
Source: PLoS One. 2014 Jun 20;9(6):e100492. doi: 10.1371/journal.pone.0100492 (PMC4065040; doi:10.1371/journal.pone.0100492)
Supplement: Table S4 — Putative targets for miR-31 and miR-2008 from the down-regulated expressed proteins. (XLS) [file pone.0100492.s004.xls]

## Sheet: Sheet1
Potential targets of miR-31
miR	TargetGene	SubjectName	Name	TotScore	TotEnergy	MaxScore	MaxEnergy	miRLen	TargetGeneLen	Positions	BP	CC	MF	Pathway name	gene name
spu-miR-31	comp532_c0_seq1	m.17661	Yamaguchi sarcoma viral (v-yes) oncogene homolog 1	293	-41.12	152	-21.51	21	2153	1021 546	protein amino acid phosphorylation;phosphorylation;phosphate metabolic process;phosphorus metabolic process;	cytosol;insoluble fraction;cell fraction;membrane fraction;	nucleotide binding;adenyl nucleotide binding;purine nucleoside binding;nucleoside binding;ATP binding;adenyl ribonucleotide binding;purine nucleotide binding;purine ribonucleotide binding;ribonucleotide binding;protein tyrosine kinase activity;	Tight junction;Adherens junction;	Yes1
spu-miR-31	comp7793_c1_seq1	m.21546	RIKEN cDNA E430025E21 gene	146	-21.08	146	-21.08	21	1824	377	-	-	-	-	Kiaa0196
spu-miR-31	comp2180_c0_seq1	m.10304	TDP-glucose 4,6-dehydratase	159	-20.63	159	-20.63	21	2463	1563	-	-	-		Tgds
spu-miR-31	comp140_c0_seq2	m.16582	solute carrier family 25 (mitochondrial carrier, adenine nucleotide translocator), member 5; similar to ADP/ATP translocase 2 (Adenine nucleotide translocator 2) (ANT 2) (ADP,ATP carrier protein 2) (Solute carrier family 25 member 5); predicted gene 5529; predicted gene 8429; predicted gene 5256	150	-19.83	150	-19.83	21	1445	260	-	organelle envelope;envelope;organelle membrane;mitochondrial membrane;mitochondrial inner membrane;mitochondrial envelope;organelle inner membrane;mitochondrial part;	-	Huntington's disease;	Slc25a5
spu-miR-31	comp247_c1_seq2	m.16451		294	-36.75	149	-19.04	21	5123	4555 2727	mRNA transport;RNA transport;establishment of RNA localization;nucleic acid transport;RNA localization;nucleobase, nucleoside, nucleotide and nucleic acid transport;	ribonucleoprotein complex;	nucleotide binding;	Spliceosome;	Hnrnpa1
spu-miR-31	comp814_c0_seq1	m.18102	myosin X	147	-18.94	147	-18.94	21	6394	5050	-	intracellular non-membrane-bounded organelle;non-membrane-bounded organelle;cytoskeleton;actin cytoskeleton;cytoskeletal part;myosin complex;	nucleotide binding;adenyl nucleotide binding;purine nucleoside binding;nucleoside binding;ATP binding;adenyl ribonucleotide binding;purine nucleotide binding;purine ribonucleotide binding;ribonucleotide binding;	Fc gamma R-mediated phagocytosis;	-
spu-miR-31	comp149_c0_seq1	m.18105	similar to ribosomal protein L12; predicted gene 7117; small nucleolar RNA, H/ACA box 65; predicted gene 11425; predicted gene 6285; predicted gene 5962; predicted gene 9396; similar to 60S ribosomal protein L12; ribosomal protein L12; predicted gene 6336	149	-18.51	149	-18.51	21	954	230		intracellular non-membrane-bounded organelle;non-membrane-bounded organelle;ribonucleoprotein complex;ribosome;	structural molecule activity;structural constituent of ribosome;	Ribosome;	Gm6336
spu-miR-31	comp1393_c0_seq1	m.16320	CNDP dipeptidase 2 (metallopeptidase M20 family)	145	-17.95	145	-17.95	21	1011	845	-	cytosol;	exopeptidase activity;	-	Cndp2
spu-miR-31	comp37911_c0_seq1	m.9483	H1 histone family, member 0	141	-17.81	141	-17.81	21	1043	707	nucleosome assembly;chromatin assembly;nucleosome organization;protein-DNA complex assembly;macromolecular complex assembly;macromolecular complex subunit organization;DNA packaging;chromatin assembly or disassembly;cellular macromolecular complex assembly;cellular macromolecular complex subunit organization;	intracellular non-membrane-bounded organelle;non-membrane-bounded organelle;nucleosome;protein-DNA complex;chromatin;	-	-	-
spu-miR-31	comp1402_c0_seq1	m.16877	C-type lectin domain family 4, member g	142	-17.24	142	-17.24	21	2946	2139	-	-	-	-	Clec4g
spu-miR-31	comp464_c1_seq4	m.19109	heat shock protein 90, beta (Grp94), member 1	143	-17.06	143	-17.06	21	3361	2286
spu-miR-31	comp428_c1_seq1	m.16985	coronin 6	144	-17.01	144	-17.01	21	1325	158	-	-	-	-	Coro6
spu-miR-31	comp2263_c0_seq1	m.10314	arrestin, beta 1	284	-29.8	142	-16.99	21	1983	1626 1825
spu-miR-31	comp479_c4_seq7	m.18001	olfactomedin 1	151	-16.73	151	-16.73	21	1896	909	-	-	-	-	Olfm1
spu-miR-31	comp3188_c0_seq1	m.12806	glycogenin	146	-16.43	146	-16.43	21	687	465	energy derivation by oxidation of organic compounds;cellular carbohydrate biosynthetic process;	-	-	-	Gyg
spu-miR-31	comp231_c8_seq3	m.17640	chaperonin containing Tcp1, subunit 3 (gamma)	142	-12.09	142	-12.09	21	2320	776	protein folding;	cytosol;chaperonin-containing T-complex;cytosolic part;	unfolded protein binding;	-	Cct3
spu-miR-31	comp19556_c0_seq1	m.13424	casein kinase 1, alpha 1	141	-11.09	141	-11.09	21	2126	667					Csnk1a1
Potential targets of miR-2008
miR	TargetGene	SubjectName	Name	TotScore	TotEnergy	MaxScore	MaxEnergy	miRLen	TargetGeneLen	Positions	BP	CC	MF	Pathway name	gene name
spu-miR-2008	comp4305_c0_seq6	m.7403	nicotinamide nucleotide transhydrogenase	154	-29.14	154	-29.14	21	1059	585
spu-miR-2008	comp1118_c0_seq4	m.17428	heterogeneous nuclear ribonucleoprotein L	158	-22.17	158	-22.17	21	1126	716	-	ribonucleoprotein complex;	nucleotide binding;	-	Hnrnpl
spu-miR-2008	comp762_c0_seq1	m.17524	nascent polypeptide-associated complex alpha polypeptide	143	-21.85	143	-21.85	21	2807	729					Naca
spu-miR-2008	comp464_c1_seq4	m.19109	heat shock protein 90, beta (Grp94), member 1	434	-46.4	147	-21.63	21	3361	534 1795 360	protein folding;	cytoplasmic vesicle;plasma membrane part;vesicle;	unfolded protein binding;	-	Hsp90b1
spu-miR-2008	comp486_c0_seq1	m.17230	guanine nucleotide binding protein (G protein), beta 2	155	-20.3	155	-20.3	21	3023	1141	-	plasma membrane part;	-	Chemokine signaling pathway;	Gnb2
spu-miR-2008	comp1983_c0_seq2	m.18738		143	-19.67	143	-19.67	21	2074	1228					ENSMUSG00000066438
spu-miR-2008	comp351_c0_seq1	m.18230	similar to heat shock protein 8; heat shock protein 8	146	-19.56	146	-19.56	21	3895	225	-	cytoplasmic vesicle;vesicle;cytosol;cytoplasmic membrane-bounded vesicle;membrane-bounded vesicle;melanosome;pigment granule;	nucleotide binding;adenyl nucleotide binding;purine nucleoside binding;nucleoside binding;ATP binding;adenyl ribonucleotide binding;purine nucleotide binding;purine ribonucleotide binding;ribonucleotide binding;	Endocytosis;Spliceosome;	Hspa8
spu-miR-2008	comp1018_c0_seq3	m.18273	ARP3 actin-related protein 3 homolog (yeast)	140	-18.01	140	-18.01	21	2077	584	regulation of actin polymerization or depolymerization;regulation of actin filament length;regulation of cytoskeleton organization;regulation of actin cytoskeleton organization;regulation of actin filament-based process;regulation of actin filament polymerization;regulation of organelle organization;regulation of protein polymerization;regulation of protein complex assembly;regulation of cellular…	intracellular non-membrane-bounded organelle;non-membrane-bounded organelle;cytoskeleton;lamellipodium;cell leading edge;cell projection;	actin binding;cytoskeletal protein binding;nucleotide binding;adenyl nucleotide binding;purine nucleoside binding;nucleoside binding;ATP binding;adenyl ribonucleotide binding;purine nucleotide binding;purine ribonucleotide binding;ribonucleotide binding;	-	Actr3
spu-miR-2008	comp247_c1_seq2	m.16451		151	-16.12	151	-16.12	21	5123	3793	mRNA transport;RNA transport;establishment of RNA localization;nucleic acid transport;RNA localization;nucleobase, nucleoside, nucleotide and nucleic acid transport;	ribonucleoprotein complex;	nucleotide binding;	Spliceosome;	Hnrnpa1
spu-miR-2008	comp1266_c0_seq1	m.16612	myoferlin	292	-31.22	149	-15.8	21	5149	3159 1121	cellular response to stress;cellular response to heat;	cytoplasmic vesicle;vesicle;	-	-	Myof
spu-miR-2008	comp49_c1_seq1	m.16157		142	-15.27	142	-15.27	21	618	72	translation;	ribosome;intracellular non-membrane-bounded organelle;non-membrane-bounded organelle;ribonucleoprotein complex;	structural constituent of ribosome;structural molecule activity;	Ribosome;	Gm3362
spu-miR-2008	comp2263_c0_seq1	m.10314	arrestin, beta 1	151	-13.75	151	-13.75	21	1983	953	-	-	-	Chemokine signaling pathway;Endocytosis;MAPK signaling pathway;	Arrb1
spu-miR-2008	comp2763_c0_seq1	m.10859	proteasome (prosome, macropain) subunit, alpha type 4; predicted gene 6542	141	-12.83	141	-12.83	21	1491	489	-	cytosol;	-	Proteasome;	Psma4
spu-miR-2008	comp142_c1_seq3	m.18885	antigen p97 (melanoma associated) identified by monoclonal antibodies 133.2 and 96.5	140	-11.83	140	-11.83	21	3694	3363	-	-	-	-	Mfi2
